# Supplementary material for: Beyond Microbial Variability: Disclosing the Functional Redundancy of the Core Gut Microbiota of Farmed Gilthead Sea Bream from a Bayesian Network Perspective
Source: Microorganisms. 2025 Jan 17;13(1):198. doi: 10.3390/microorganisms13010198 (PMC11767429; doi:10.3390/microorganisms13010198)
Supplement: Supplementary file 1 [file microorganisms-13-00198-s001.zip]

Archive with 7 entries (6 files):
- Supplementary Files revised/
- Supplementary Files revised/Figure S1.tiff
- Supplementary Files revised/Table S2.xlsx
- Supplementary Files revised/Table S3.xlsx
- Supplementary Files revised/Table S4.xlsx
- Supplementary Files revised/Table S5.xlsx
- Supplementary Files revised/Table S1.pdf
