# Supplementary material for: Beyond Microbial Variability: Disclosing the Functional Redundancy of the Core Gut Microbiota of Farmed Gilthead Sea Bream from a Bayesian Network Perspective
Source: Microorganisms. 2025 Jan 17;13(1):198. doi: 10.3390/microorganisms13010198 (PMC11767429; doi:10.3390/microorganisms13010198)
Supplement: Supplementary file 1 [file microorganisms-13-00198-s001.zip › Supplementary Files revised/Table S2.xlsx]

## Sheet: NOPAP – PP
Bacteria name	CTRL	EGG	LOWFMFO	Total average abundance	p-value
Bacteria_Pseudomonadota_Gammaproteobacteria_Pseudomonadales_Pseudomonadaceae_Pseudomonas	8.07044	5.4212	8.24623	7.24596	0.672451
Bacteria_Pseudomonadota_Gammaproteobacteria_Enterobacterales_Vibrionaceae_Vibrio2	5.48908	13.7166	2.50811	7.23791	0.0731297
Bacteria_Bacillota_Bacilli_Staphylococcales_Staphylococcaceae_Staphylococcus	7.81595	8.15778	4.37205	6.78193	0.951817
Bacteria_Pseudomonadota_Gammaproteobacteria_Enterobacterales_Vibrionaceae_Photobacterium	5.57565	5.49086	3.18391	4.75014	0.682007
Bacteria_Actinomycetota_Actinobacteria_Propionibacteriales_Propionibacteriaceae_Propionibacterium	1.24394	0.244878	8.21751	3.23544	0.77289
Bacteria_unclassified	3.05819	0.000244112	6.30302	3.12049	0.00964197
Bacteria_Pseudomonadota_unclassified2	1.63345	5.6555	1.56307	2.95067	0.998207
Bacteria_Pseudomonadota_unclassified4	3.2417	0.511856	4.73298	2.82884	0.0888779
Bacteria_Pseudomonadota_Alphaproteobacteria_Sphingomonadales_Sphingomonadaceae_Sphingomonas	5.09166	1.75413	1.05863	2.63481	0.397564
Bacteria_Pseudomonadota_unclassified3	0.00157884	2.64646	3.25729	1.96845	0.188147
Bacteria_Bacillota_Bacilli_Lactobacillales_Streptococcaceae_Streptococcus	1.71608	0.243055	3.27677	1.7453	0.0856714
Bacteria_Pseudomonadota_Gammaproteobacteria_Pseudomonadales_Moraxellaceae_Acinetobacter	2.93383	0.993211	0.66157	1.52954	0.994723
Bacteria_Pseudomonadota_Gammaproteobacteria_Pseudomonadales_Marinomonadaceae_Marinomonas	1.59639	2.23894	0.627778	1.4877	0.427929
Bacteria_Pseudomonadota_Gammaproteobacteria_Burkholderiales_Burkholderiaceae_Ralstonia	0.740736	0.871274	2.55861	1.39021	0.091444
Bacteria_Pseudomonadota_Gammaproteobacteria_Burkholderiales_Burkholderiaceae_Ralstonia1	1.06371	0.145427	2.80555	1.33823	0.577581
Bacteria_Actinomycetota_Actinobacteria_Mycobacteriales_Corynebacteriaceae_Corynebacterium	0.518331	0.00237389	3.17946	1.23339	0.00317909
Bacteria_Bacillota_Bacilli_Bacillales_unclassified	2.10352	0.000218793	1.49091	1.19822	0.10794
Bacteria_Bacillota_Clostridia_Clostridiales_Clostridiaceae_Clostridium_sensu_strictu	3.48183	0.00214124	0.0033497	1.16244	0.236296
Bacteria_Pseudomonadota_Alphaproteobacteria_Hyphomicrobiales_Xanthobacteraceae_Bradyrhizobium	0.142874	3.28874	0.00353545	1.14505	0.0116999
Bacteria_Actinomycetota_Actinobacteria_Propionibacteriales_Propionibacteriaceae_Propionibacterium1	0.317777	2.45796	0.558917	1.11155	0.424303
Bacteria_Pseudomonadota_Alphaproteobacteria_Caulobacterales_Caulobacteraceae_Caulobacter	1.13587	2.12902	0.00221732	1.08904	0.0504407
Bacteria_Pseudomonadota_Gammaproteobacteria_Enterobacterales_Enterobacteriaceae_Escherichia-Shigella1	1.08834	0.9783	1.05991	1.04219	0.719358
Bacteria_Bacillota_Bacilli_Lactobacillales_Listeriaceae_Brochothrix	1.04012	2.01058	0.00060908	1.0171	0.557535
Bacteria_Cyanobacteriota_Cyanobacteriia_Chloroplast_Incertae_Sedis3	0.000368055	2.96965	0	0.990006	0.115355
Bacteria_Bacillota_unclassified	1.10407	0	1.77438	0.959483	0.593708
Bacteria_Bacillota_Bacilli_Bacillales_Bacillaceae_Bacillus	2.55923	0.199441	0.0195078	0.92606	0.0538045
Bacteria_Pseudomonadota_Gammaproteobacteria_Enterobacterales_Enterobacteriaceae_unclassified	0.00017475	0.320571	2.30594	0.875562	0.812945
Bacteria_Pseudomonadota_Alphaproteobacteria_Sphingomonadales_Sphingomonadaceae_unclassified	0.00061693	2.58994	0	0.86352	0.0347974
Bacteria_Pseudomonadota_unclassified6	0.0703697	0.000713224	2.32468	0.798586	0.226236
Bacteria_Actinomycetota_Actinobacteria_Micrococcales_Micrococcaceae_Arthrobacter	0.36957	0.860903	1.00682	0.745764	0.992095
Bacteria_Spirochaetota_Brevinematia_Brevinematales_Brevinemataceae_Brevinema	0.00249435	2.19717	0.00145984	0.733709	0.399946
Bacteria_Pseudomonadota_Alphaproteobacteria_Caulobacterales_Caulobacteraceae_Brevundimonas	1.28849	0.00212395	0.82379	0.7048	0.0200088
Bacteria_Actinomycetota_Actinobacteria_Micrococcales_Micrococcaceae_unclassified	0.606031	0.404371	1.00499	0.671798	0.291501
Bacteria_Bacillota_Bacilli_Lactobacillales_unclassified	0.312663	0.523222	1.17554	0.670475	0.972075
Bacteria_Pseudomonadota_Alphaproteobacteria_Caulobacterales_Caulobacteraceae_Phenylobacterium	1.40874	0.535038	0.00373091	0.64917	0.121244
Bacteria_Pseudomonadota_Alphaproteobacteria_Reyranellales_Reyranellaceae_Reyranella1	0.545158	1.14546	0.253197	0.647938	0.664681
Bacteria_Pseudomonadota_Gammaproteobacteria_Enterobacterales_Yersiniaceae_Serratia	0.256548	0.997815	0.653288	0.635884	0.9044
Bacteria_Bacillota_Bacilli_unclassified	1.88225	0.00101381	0.0187786	0.634014	0.349164
Bacteria_Pseudomonadota_Alphaproteobacteria_Hyphomicrobiales_Xanthobacteraceae_Afipia	0.785285	0.441714	0.626808	0.617936	0.810697
Bacteria_Pseudomonadota_Gammaproteobacteria_Enterobacterales_Vibrionaceae_unclassified	0	0	1.85131	0.617105	0.125315
Bacteria_Pseudomonadota_Gammaproteobacteria_Burkholderiales_unclassified	1.81022	7.0004e-05	8.78175e-05	0.603459	0.314883
Bacteria_Pseudomonadota_Alphaproteobacteria_Hyphomicrobiales_unclassified	1.79729	0	0.000180546	0.599156	0.0100405
Bacteria_Pseudomonadota_Gammaproteobacteria_Enterobacterales_Enterobacteriaceae_Klebsiella	1.45587	0.000369784	0.322619	0.592954	0.353872
Bacteria_Pseudomonadota_Gammaproteobacteria_Burkholderiales_Burkholderiaceae_Burkholderia-Caballeronia-Paraburkholderia	0.796542	0.968974	0.000703403	0.58874	0.601831
Bacteria_Pseudomonadota_Gammaproteobacteria_Pseudomonadales_Pseudomonadaceae_Azomonas	0.0633453	0.0475078	1.61776	0.576204	0.0337866
Bacteria_Pseudomonadota_Alphaproteobacteria_Hyphomicrobiales_Rhizobiaceae_Mesorhizobium	1.25309	0.396409	0.00333009	0.550944	0.154347
Bacteria_Actinomycetota_Actinobacteria_Propionibacteriales_Nocardioidaceae_Nocardioides	0.467248	0.00777219	1.11502	0.530013	0.998171
Bacteria_Pseudomonadota_Alphaproteobacteria_Caulobacterales_Caulobacteraceae_unclassified	0.00122211	1.52235	0.00341159	0.508994	0.992979
Bacteria_Bacillota_Bacilli_Lactobacillales_Lactobacillaceae_Lactobacillus	0.339989	0.00114373	1.17771	0.506282	0.118301
Bacteria_Patescibacteria_Parcubacteria_unclassified	0.000225883	0	1.48044	0.493554	0.158738
Bacteria_Pseudomonadota_Gammaproteobacteria_Burkholderiales_Comamonadaceae_unclassified	1.4302	0	0.000420312	0.476873	0.0118579
Bacteria_Pseudomonadota_Gammaproteobacteria_Pseudomonadales_Moraxellaceae_Psychrobacter	0.545667	0.241216	0.562147	0.449677	0.789651
Bacteria_Bacillota_Bacilli_Lactobacillales_Carnobacteriaceae_Granulicatella	0.14656	1.20027	8.02252e-05	0.44897	0.165301
Bacteria_Pseudomonadota_Gammaproteobacteria_Pseudomonadales_Pseudomonadaceae_unclassified	1.31029	0.000144399	0	0.436813	0.319862
Bacteria_Pseudomonadota_Gammaproteobacteria_Enterobacterales_Vibrionaceae_Enterovibrio	0.0171862	0.000892734	1.22225	0.413444	0.272237
Bacteria_Pseudomonadota_Alphaproteobacteria_Rhodobacterales_Paracoccaceae_unclassified	0.00399679	0.00225063	1.21754	0.407929	0.0274062
Bacteria_Actinomycetota_Actinobacteria_Micrococcales_Micrococcaceae_unclassified1	0.00227288	0.00121555	1.21594	0.406477	0.247294
Bacteria_Pseudomonadota_Gammaproteobacteria_Enterobacterales_Yersiniaceae_Yersinia	8.37847e-05	1.21854	0.000508312	0.406378	0.251018
Bacteria_Pseudomonadota_Gammaproteobacteria_Lysobacterales_Lysobacteraceae_Stenotrophomonas	0.353303	0.611595	0.236957	0.400618	0.329329
Bacteria_Bacillota_Clostridia_Clostridiales_unclassified	0	1.18746	8.78175e-05	0.39585	0.593708
Bacteria_Actinomycetota_Actinobacteria_Micrococcales_Micrococcaceae_Kocuria	0.059516	0.625834	0.483757	0.389702	0.911521
Bacteria_Pseudomonadota_Alphaproteobacteria_Sphingomonadales_Sphingomonadaceae_Novosphingobium	0.73295	0.424793	0.00356407	0.387102	0.0454572
Bacteria_Pseudomonadota_Gammaproteobacteria_Enterobacterales_Vibrionaceae_Aliivibrio	0.631016	0.19527	0.324666	0.38365	0.609488
Bacteria_Pseudomonadota_Gammaproteobacteria_Burkholderiales_Oxalobacteraceae_unclassified	1.11827	0.000816153	0.000165863	0.373083	0.50044
Bacteria_Pseudomonadota_Alphaproteobacteria_Sphingomonadales_Sphingomonadaceae_Sphingobium	0.0014353	0.0624048	1.00234	0.355393	0.951874
Bacteria_Pseudomonadota_Gammaproteobacteria_Enterobacterales_Vibrionaceae_Vibrio1	0.000543163	0.000304304	1.00542	0.335423	0.598754
Bacteria_Bacteroidota_Bacteroidia_Flavobacteriales_Weeksellaceae_Cloacibacterium	0.0276088	0.96816	0.000260816	0.33201	0.0935239
Bacteria_Pseudomonadota_Alphaproteobacteria_Hyphomicrobiales_Xanthobacteraceae_unclassified	0.000177781	0.978044	0	0.326074	0.312006
Bacteria_Bacillota_Bacilli_Bacillales_Incertae_Sedis1	0.0193882	0.00035002	0.882964	0.300901	0.749095
Bacteria_Pseudomonadota_Alphaproteobacteria_Hyphomicrobiales_Beijerinckiaceae_Methylobacterium	0.79538	0.000291526	0.103573	0.299748	0.00278212
Bacteria_Pseudomonadota_Gammaproteobacteria_Enterobacterales_Pseudoalteromonadaceae_Pseudoalteromonas	0.869275	0.00417018	0.00388262	0.292443	0.015369
Bacteria_Bacillota_Clostridia_Clostridiales_Incertae_Sedis	0.853388	0.000967004	0.00202408	0.28546	0.51267
Bacteria_Bacillota_Bacilli_Bacillales_Incertae_Sedis	0.553828	0.301441	0.000182273	0.28515	0.341861
Bacteria_Cyanobacteriota_Cyanobacteriia_Chloroplast_Incertae_Sedis4	0	0.847112	7.8045e-05	0.282397	0.593708
Bacteria_Bacillota_Bacilli_Staphylococcales_Staphylococcaceae_unclassified	9.20137e-05	0.823306	0.00060994	0.274669	0.797617
Bacteria_Pseudomonadota_Gammaproteobacteria_Enterobacterales_Aeromonadaceae_Aeromonas	0.00133243	0.815605	0.00289716	0.273278	0.669697
Bacteria_Pseudomonadota_Gammaproteobacteria_Pseudomonadales_Moraxellaceae_Moraxella	0.00180567	0.80115	0.000401126	0.267786	0.130534
Bacteria_Pseudomonadota_Gammaproteobacteria_Burkholderiales_Neisseriaceae_unclassified	6.85478e-05	9.06837e-05	0.788135	0.262765	0.280627
Bacteria_Bacillota_Bacilli_Lactobacillales_Lactobacillaceae_Leuconostoc	0.198275	0.00291742	0.567626	0.256273	0.429754
Bacteria_Pseudomonadota_Gammaproteobacteria_Enterobacterales_Pasteurellaceae_Haemophilus	0.436833	0.00186451	0.323939	0.254212	0.128022
Bacteria_Chloroflexota_unclassified	0.000184027	0	0.755944	0.252043	0.593708
Bacteria_Bacillota_Clostridia_Lachnospirales_Lachnospiraceae_unclassified	0	0.748442	0	0.249481	0.367879
Bacteria_Bacillota_Bacilli_Lactobacillales_Aerococcaceae_Bavariicoccus	0.00046387	0.00788802	0.721414	0.243255	0.743666
Bacteria_Pseudomonadota_Gammaproteobacteria_Lysobacterales_Lysobacteraceae_unclassified	0	0.717943	0	0.239314	0.367879
Bacteria_Bacillota_Clostridia_Oscillospirales_Ruminococcaceae_unclassified	0	7.0004e-05	0.681451	0.227174	0.312006
Bacteria_Pseudomonadota_Gammaproteobacteria_Enterobacterales_unclassified	0	0.653324	0.00078045	0.218035	0.593708
Bacteria_Actinomycetota_Actinobacteria_Frankiales_Frankiaceae_unclassified	0	0.647774	0	0.215925	0.125315
Bacteria_Actinomycetota_Actinobacteria_Micrococcales_Micrococcaceae_Micrococcus1	0.161945	0.005974	0.477886	0.215268	0.0838088
Bacteria_Bacteroidota_unclassified	0.000333451	0.467213	0.151524	0.206357	0.824554
Bacteria_Pseudomonadota_Gammaproteobacteria_Burkholderiales_Comamonadaceae_Delftia	0.201453	0.417488	7.8045e-05	0.20634	0.409145
Bacteria_Pseudomonadota_Gammaproteobacteria_Enterobacterales_Enterobacteriaceae_Enterobacter1	0.000205643	0.570532	7.8045e-05	0.190272	0.657079
Bacteria_Pseudomonadota_Gammaproteobacteria_Pseudomonadales_Moraxellaceae_Enhydrobacter	0.19112	0.188566	0.18495	0.188212	0.355591
Bacteria_Bacillota_Clostridia_Clostridiales_Clostridiaceae_unclassified	0.135852	0.423948	8.51805e-05	0.186628	0.747714
Bacteria_Pseudomonadota_Gammaproteobacteria_Pseudomonadales_Halomonadaceae_Halomonas	0.0681121	0.000523213	0.482547	0.183727	0.417399
Bacteria_Pseudomonadota_Alphaproteobacteria_Rhodobacterales_Paracoccaceae_Epibacterium	0.54965	0.000223432	0.000165406	0.183346	1
Bacteria_Pseudomonadota_Gammaproteobacteria_Burkholderiales_Comamonadaceae_Acidovorax	0.00488535	0.00119346	0.542626	0.182902	0.27571
Bacteria_Bacillota_Clostridia_Clostridiales_Clostridiaceae_Clostridium_XIVa	0.295279	0.232176	0.0115711	0.179675	0.494643
Bacteria_Actinomycetota_Actinobacteria_Micrococcales_Micrococcaceae_Renibacterium	0.529338	0	0	0.176446	0.0392941
Bacteria_Pseudomonadota_unclassified1	0	0.523742	8.02252e-05	0.174608	0.593708
Bacteria_Pseudomonadota_Alphaproteobacteria_Rhodospirillales_unclassified	6.6808e-05	0.514463	0.000267226	0.171599	0.372062
Bacteria_Pseudomonadota_Alphaproteobacteria_Hyphomicrobiales_Rhizobiaceae_Chelativorans	0	0.000308492	0.50722	0.169176	0.0561207
Bacteria_Thermodesulfobacteriota_Desulfovibrionia_Desulfovibrionales_Desulfovibrionaceae_Desulfovibrio	0	0.128869	0.362477	0.163782	0.195429
Bacteria_Pseudomonadota_Alphaproteobacteria_Hyphomicrobiales_Rhizobiaceae_Rhizobium	0.00855	0.00514866	0.458622	0.15744	0.123815
Bacteria_Actinomycetota_unclassified1	0.000158822	0.46997	0	0.156709	0.366083
Bacteria_Patescibacteria_Saccharimonadia_Saccharimonadales_Incertae_Sedis	0	0	0.469959	0.156653	0.367879
Bacteria_Bacteroidota_Bacteroidia_Bacteroidales_Prevotellaceae_Alloprevotella	0.289464	0.173807	0.000527023	0.154599	0.843033
Bacteria_Pseudomonadota_Alphaproteobacteria_Sphingomonadales_Sphingomonadaceae_Hephaestia	0.450981	7.43945e-05	0	0.150352	0.312006
Bacteria_Pseudomonadota_Alphaproteobacteria_Hyphomicrobiales_Xanthobacteraceae_Nitrobacter	0	0	0.444236	0.148079	0.0392941
Bacteria_Pseudomonadota_Gammaproteobacteria_Burkholderiales_Oxalobacteraceae_Herbaspirillum	0.00215382	0.438394	0.0013124	0.147287	0.477463
Bacteria_Bacteroidota_Bacteroidia_Flavobacteriales_Flavobacteriaceae_unclassified	0.441582	0	0	0.147194	0.367879
Bacteria_Pseudomonadota_Gammaproteobacteria_Burkholderiales_Burkholderiaceae_Cupriavidus	0.0130355	0.194262	0.231321	0.146206	0.389836
Bacteria_Pseudomonadota_Gammaproteobacteria_Burkholderiales_Oxalobacteraceae_Massilia	0.279465	0.00961164	0.14936	0.146146	0.46094
Bacteria_Pseudomonadota_Alphaproteobacteria_Sphingomonadales_unclassified	0.432809	0	0	0.14427	0.0392941
Bacteria_Pseudomonadota_Alphaproteobacteria_Caulobacterales_Hyphomonadaceae_Hirschia	0	0	0.41941	0.139803	0.125315
Bacteria_Bacteroidota_Bacteroidia_Bacteroidales_Porphyromonadaceae_unclassified	0	0.408637	7.8045e-05	0.136238	0.593708
Bacteria_Pseudomonadota_Alphaproteobacteria_Acetobacterales_Acetobacteraceae_unclassified	0.000250835	0.391096	0.000430379	0.130592	0.586211
Bacteria_Bacteroidota_Bacteroidia_Bacteroidales_Bacteroidaceae_Bacteroides	0.0533889	0.30594	0.00192709	0.120419	0.450688
Bacteria_Pseudomonadota_Alphaproteobacteria_Azospirillales_Azospirillaceae_Skermanella	0.000502708	0.338647	0.000522122	0.113224	0.994098
Bacteria_Actinomycetota_Actinobacteria_Actinomycetales_Actinomycetaceae_Actinomyces	0.057408	0.000992787	0.25105	0.10315	0.0203238
Bacteria_Actinomycetota_Actinobacteria_Mycobacteriales_Nocardiaceae_Rhodococcus	0.289085	0.000323236	0.00203665	0.0971483	0.693228
Bacteria_Verrucomicrobiota_Verrucomicrobiia_Verrucomicrobiales_Akkermansiaceae_Akkermansia	0.282737	0.000467635	0.000978357	0.0947276	0.299892
Bacteria_Bacteroidota_Bacteroidia_Bacteroidales_Prevotellaceae_Prevotella	0.267494	0.000385615	0	0.0892933	0.339972
Bacteria_Bacteroidota_Bacteroidia_Flavobacteriales_Weeksellaceae_Chryseobacterium	0.00219223	0.262721	0	0.0883043	0.00225011
Bacteria_Actinomycetota_Actinobacteria_Frankiales_Geodermatophilaceae_Geodermatophilus	0.258083	0	0.00091086	0.0863313	0.0963533
Bacteria_Pseudomonadota_Gammaproteobacteria_Enterobacterales_Pasteurellaceae_Actinobacillus	0.000390422	0.256362	0.0018146	0.086189	0.274812
Bacteria_Bacteroidota_Bacteroidia_Cytophagales_Hymenobacteraceae_Hymenobacter	0.242623	0	0.000172771	0.0809319	0.161606
Bacteria_Pseudomonadota_Gammaproteobacteria_Pseudomonadales_unclassified	0	0	0.225433	0.0751443	0.367879
Bacteria_Pseudomonadota_Gammaproteobacteria_Burkholderiales_Rhodocyclaceae_Dechloromonas	0.000411287	0.224274	0	0.074895	0.593708
Bacteria_Actinomycetota_unclassified2	0.203833	0	0	0.0679443	0.367879
Bacteria_Actinomycetota_Actinobacteria_Micrococcales_Micrococcaceae_Nesterenkonia	0.000573587	0	0.199935	0.0668361	0.205036
Bacteria_Actinomycetota_Actinobacteria_Propionibacteriales_Propionibacteriaceae_unclassified	0.194238	0	0	0.064746	0.367879
Bacteria_Pseudomonadota_Gammaproteobacteria_Burkholderiales_Neisseriaceae_Neisseria1	0.00055131	0.000148789	0.17204	0.05758	0.0957187
Bacteria_Pseudomonadota_Alphaproteobacteria_Hyphomicrobiales_Rhizobiaceae_unclassified1	8.37847e-05	0.172009	7.8045e-05	0.0573901	0.280627
Bacteria_Pseudomonadota_Gammaproteobacteria_Enterobacterales_Alteromonadaceae_Alishewanella	0.000366205	0.164835	0.00037429	0.0551917	0.960848
Bacteria_Bacillota_Clostridia_Oscillospirales_Ruminococcaceae_Ruminococcus1	0.149654	0.00537177	0.004353	0.0531262	0.247453
Bacteria_Pseudomonadota_Gammaproteobacteria_Enterobacterales_Shewanellaceae_Shewanella	0.00146943	0	0.154847	0.0521055	0.0324833
Bacteria_Pseudomonadota_Gammaproteobacteria_Pseudomonadales_Halomonadaceae_unclassified	0	0	0.151361	0.0504536	0.367879
Bacteria_Bacillota_Clostridia_Oscillospirales_Ruminococcaceae_Ruminococcus	0.00022563	0.00169671	0.147995	0.0499724	0.811989
Bacteria_Pseudomonadota_Alphaproteobacteria_Acetobacterales_Acetobacteraceae_Roseomonas	0.00462496	0.125846	0.00218898	0.04422	0.14094
Bacteria_Pseudomonadota_Gammaproteobacteria_Burkholderiales_Sulfuricellaceae_Sulfuricella	0.126992	0.000246444	0.000257681	0.0424986	0.677463
Bacteria_Bacillota_Clostridia_Lachnospirales_Lachnospiraceae_Incertae_Sedis	0.00217426	0.119616	0.00321587	0.0416688	0.189502
Bacteria_Bacillota_Bacilli_Paenibacillales_Paenibacillaceae_Paenibacillus	0.0986402	0	0.00114401	0.0332614	0.593708
Bacteria_Bacteroidota_Bacteroidia_Flavobacteriales_Flavobacteriaceae_Flavobacterium	0.000590825	0.0932376	0	0.0312762	0.167639
Bacteria_Actinomycetota_Acidimicrobiia_Microtrichales_Ilumatobacteraceae_Ilumatobacter	0.00657682	0.0860693	0	0.030882	0.366083
Bacteria_Bacteroidota_Bacteroidia_Chitinophagales_Chitinophagaceae_unclassified	0.0829377	0	0	0.0276459	0.367879
Bacteria_Pseudomonadota_Alphaproteobacteria_Rhodobacterales_Paracoccaceae_Paracoccus	0.0602572	0.0115024	0.0077544	0.0265047	0.366755
Bacteria_Actinomycetota_Actinobacteria_Propionibacteriales_Propionibacteriaceae_Microlunatus	0.0784405	0	0.00025586	0.0262321	0.366083
Bacteria_Deinococcota_Deinococci_Deinococcales_Deinococcaceae_Deinococcus1	0.000167569	7.67141e-05	0.0760077	0.0254173	0.314883
Bacteria_Bacillota_Bacilli_Bacillales_Bacillaceae_Geobacillus	0.0653919	0.000279101	0.000636149	0.0221024	0.0506096
Bacteria_Fusobacteriota_Fusobacteriia_Fusobacteriales_Fusobacteriaceae_Cetobacterium	0.0519066	0.00067534	0.000614906	0.0177323	0.517862
Bacteria_Pseudomonadota_Gammaproteobacteria_Burkholderiales_unclassified1	0.0425153	0.00173333	0.000348879	0.0148658	0.404143
Bacteria_Bacillota_Bacilli_Erysipelotrichales_Erysipelotrichaceae_Turicibacter	0.0333984	9.77334e-05	0.000365637	0.0112873	0.797617
Bacteria_Actinomycetota_Actinobacteria_Micrococcales_Micrococcaceae_Rothia	0.000715584	0.000765461	0.0172945	0.0062585	0.258927
Bacteria_Pseudomonadota_Gammaproteobacteria_Enterobacterales_Alteromonadaceae_Rheinheimera	0.0154918	0.000308492	0.000566734	0.00545567	0.994098
Bacteria_Bacteroidota_Bacteroidia_Flavobacteriales_Weeksellaceae_Elizabethkingia	0.00282567	0.00261879	0.00996838	0.00513761	0.520661
Bacteria_Pseudomonadota_Gammaproteobacteria_Burkholderiales_Oxalobacteraceae_Undibacterium	0.0118902	0.000826116	0.00075876	0.00449168	0.765405
Bacteria_Actinomycetota_Actinobacteria_Micrococcales_Micrococcaceae_Micrococcus	0.0125878	0	0	0.00419595	0.367879
Bacteria_Bacteroidota_Bacteroidia_Bacteroidales_Tannerellaceae_Tannerella	0.0110921	0	0	0.00369735	0.367879
Bacteria_Pseudomonadota_Alphaproteobacteria_Rhodobacterales_Paracoccaceae_Rubellimicrobium	0.00270389	0.00694319	0.000450703	0.00336593	0.438502
Bacteria_Bacteroidota_Bacteroidia_Bacteroidales_Rikenellaceae_Alistipes	0.00694822	0.00109277	0.000770813	0.00293727	0.825104
Bacteria_Cyanobacteriota_Cyanobacteriia_Chloroplast_Incertae_Sedis5	0.000133616	0.000148789	0.00688744	0.00238995	0.994098
Bacteria_Pseudomonadota_Alphaproteobacteria_Caulobacterales_Caulobacteraceae_Asticcacaulis	0.00195269	0.00171039	0.00316401	0.0022757	0.164309
Bacteria_Actinomycetota_Actinobacteria_Kineosporiales_Kineosporiaceae_Kineococcus	0.00251813	0.00211577	0.00216988	0.00226793	0.216034
Bacteria_Pseudomonadota_Gammaproteobacteria_Pseudomonadales_Moraxellaceae_Alkanindiges	0.00312313	0.000890794	0.00255195	0.00218862	0.757355
Bacteria_Verrucomicrobiota_Verrucomicrobiia_Verrucomicrobiales_Rubritaleaceae_Luteolibacter	0.00533304	0.000261199	0.000546315	0.00204685	0.811989
Bacteria_Pseudomonadota_Gammaproteobacteria_Lysobacterales_Lysobacteraceae_Pseudoxanthomonas	0.00180403	0.000290707	0.00374794	0.00194756	0.476667
Bacteria_Actinomycetota_Actinobacteria_Kitasatosporales_Streptomycetaceae_Streptomyces	0.00202655	0.000469706	0.00319696	0.00189774	0.0290802
Bacteria_Actinomycetota_Actinobacteria_Frankiales_Geodermatophilaceae_unclassified	0.00568946	0	0	0.00189649	0.367879
Bacteria_Bacillota_Clostridia_Lachnospirales_Lachnospiraceae_Blautia	0.00225248	0.00135054	0.00169986	0.00176763	0.907354
Bacteria_Bacillota_Negativicutes_Veillonellales-Selenomonadales_Veillonellaceae_Veillonella	0.00138458	0.00162409	0.00226128	0.00175665	0.345987
Bacteria_Pseudomonadota_Gammaproteobacteria_Burkholderiales_Alcaligenaceae_Achromobacter	0.00179936	0.00294688	0.000506132	0.00175079	0.633537
Bacteria_Bacillota_Bacilli_Lactobacillales_Lactobacillaceae_Weissella	0.0024232	0.000793921	0.0013851	0.00153407	0.652079
Bacteria_Bacillota_Clostridia_Lachnospirales_Lachnospiraceae_Roseburia	0.00227027	0.000864401	0.00142418	0.00151962	0.628302
Bacteria_Actinomycetota_Thermoleophilia_Solirubrobacterales_unclassified	0.000380597	0.000762815	0.00327631	0.00147324	0.0191547
Bacteria_Actinomycetota_Actinobacteria_Micrococcales_Brevibacteriaceae_Brevibacterium	0.00164633	0.000714953	0.00127412	0.0012118	0.577371
Bacteria_Actinomycetota_Actinobacteria_Mycobacteriales_Nocardiaceae_Gordonia	0.00141745	0.00185011	8.78175e-05	0.00111846	0.18339
Bacteria_Actinomycetota_Actinobacteria_Micrococcales_Microbacteriaceae_unclassified	0	0.00293067	0	0.000976891	0.367879
Bacteria_Pseudomonadota_Alphaproteobacteria_Hyphomicrobiales_Devosiaceae_Devosia	5.92602e-05	0.000369784	0.0023813	0.000936782	0.226778
Bacteria_Pseudomonadota_Gammaproteobacteria_Legionellales_Legionellaceae_Legionella	0.000490675	0.000980057	0.00129615	0.000922294	0.402982
Bacteria_Pseudomonadota_Gammaproteobacteria_Enterobacterales_Colwelliaceae_Thalassomonas	0.00028721	0.00196011	0.000118749	0.000788691	0.797617
Bacteria_Pseudomonadota_Alphaproteobacteria_Rhodobacterales_Paracoccaceae_Rhodovulum	0.00138267	0.000385615	0.000436879	0.000735054	0.178518
Bacteria_Pseudomonadota_Gammaproteobacteria_Lysobacterales_Lysobacteraceae_Lysobacter	0.000648327	0	0.0014929	0.000713742	0.366083
Bacteria_Actinomycetota_Actinobacteria_Micrococcales_Dermabacteraceae_Brachybacterium	0.000321713	0.000420024	0.00123201	0.000657914	0.843033
Bacteria_Verrucomicrobiota_Verrucomicrobiia_Verrucomicrobiales_Rubritaleaceae_Haloferula	0.00186	9.06837e-05	0	0.000650229	0.00895021
Bacteria_Bacillota_Clostridia_Incertae_Sedis_Gracilibacteraceae_Gracilibacter	0.00174312	0	0	0.000581041	0.367879
Bacteria_Fusobacteriota_Fusobacteriia_Fusobacteriales_Fusobacteriaceae_Fusobacterium	0.000609492	0.000322053	0.000791455	0.000574333	0.812945
Bacteria_Actinomycetota_Actinobacteria_Micrococcales_Intrasporangiaceae_Tetrasphaera	0.00109676	0	0.000566734	0.000554499	0.593708
Bacteria_Pseudomonadota_Gammaproteobacteria_Burkholderiales_Hydrogenophilaceae_Hydrogenophilus	0.000506068	0.000148789	0.000868584	0.000507814	0.704175
Bacteria_Pseudomonadota_Gammaproteobacteria_Burkholderiales_Burkholderiaceae_Limnobacter	0.000856615	0.000300555	0.000347792	0.000501654	0.265155
Bacteria_Bdellovibrionota_Bacteriovoracia_Bacteriovoracales_Bacteriovoracaceae_Peredibacter	0	0.000616984	0.000831243	0.000482742	0.593708
Bacteria_Pseudomonadota_Alphaproteobacteria_Rhodobacterales_Paracoccaceae_Shimia	0.000411287	0	0.00096786	0.000459716	0.339972
Bacteria_Pseudomonadota_Gammaproteobacteria_Enterobacterales_Pasteurellaceae_Aggregatibacter	0	0.00077123	0.000528003	0.000433078	0.593708
Bacteria_Bacillota_Clostridia_Lachnospirales_Lachnospiraceae_Fusicatenibacter	0	0.000490028	0.000760903	0.000416977	0.366083
Bacteria_Bacillota_Bacilli_Mycoplasmatales_Mycoplasmataceae_Mycoplasma	0.000731849	0.000195467	0.000246088	0.000391134	0.356798
Bacteria_Pseudomonadota_Alphaproteobacteria_Rhodobacterales_Paracoccaceae_Rhodobacter	0.000770383	0	0.000401126	0.000390503	0.593708
Bacteria_Pseudomonadota_Gammaproteobacteria_Burkholderiales_Hydrogenophilaceae_Tepidiphilus	0.000948913	0	0	0.000316304	0.125315
Bacteria_Pseudomonadota_Gammaproteobacteria_Enterobacterales_Colwelliaceae_Colwellia	0.000318945	0.000348895	0.000263453	0.000310431	0.868415
Bacteria_Pseudomonadota_Gammaproteobacteria_Enterobacterales_Pectobacteriaceae_Pectobacterium	0.000449838	0.000462738	0	0.000304192	0.593708
Bacteria_Pseudomonadota_Gammaproteobacteria_Salinisphaerales_Salinisphaeraceae_Salinisphaera	0.000479834	0.000420024	0	0.000299953	0.593708
Bacteria_Pseudomonadota_Alphaproteobacteria_Rhodobacterales_Paracoccaceae_Jannaschia	0	0.000308492	0.000559094	0.000289195	0.339972
Bacteria_Pseudomonadota_Gammaproteobacteria_Pseudomonadales_Halieaceae_Haliea	0.000683848	8.57882e-05	8.70204e-05	0.000285552	0.657079
Bacteria_Pseudomonadota_Gammaproteobacteria_Pseudomonadales_Marinobacteraceae_Marinobacter	0.000503596	0.000167807	0.000175635	0.000282346	0.824554
Bacteria_Pseudomonadota_Gammaproteobacteria_Enterobacterales_Pasteurellaceae_Mannheimia	0.000834214	0	0	0.000278071	0.125315
Bacteria_Pseudomonadota_Alphaproteobacteria_Rhodobacterales_Paracoccaceae_Pseudophaeobacter	0.000235131	0.00035002	0.000175635	0.000253595	0.843033
Bacteria_Pseudomonadota_Gammaproteobacteria_Burkholderiales_Rhodocyclaceae_Azoarcus	0.000253129	0.000304537	0.000196794	0.000251487	0.996677
Bacteria_Pseudomonadota_Gammaproteobacteria_Methylococcales_Methylomonadaceae_Methylosphaera	0.000609089	0	0	0.00020303	0.367879
Bacteria_Verrucomicrobiota_Verrucomicrobiia_Opitutales_Puniceicoccaceae_Cerasicoccus	0.000548382	0	0	0.000182794	0.367879
Bacteria_Bacillota_Negativicutes_Veillonellales-Selenomonadales_Sporomusaceae_Pelosinus	0	0	0.000528003	0.000176001	0.367879
Bacteria_Bacillota_Clostridia_Lachnospirales_Lachnospiraceae_Butyrivibrio	0.000184487	0	0.000340722	0.00017507	0.366083
Bacteria_Pseudomonadota_Alphaproteobacteria_Rhodobacterales_Paracoccaceae_Albimonas	0	0	0.000522122	0.000174041	0.367879
Bacteria_Chlamydiota_Chlamydiia_Chlamydiales_Parachlamydiaceae_unclassified	0	0	0.000481351	0.00016045	0.367879
Bacteria_Actinomycetota_Actinobacteria_Propionibacteriales_Propionibacteriaceae_Jiangella	9.20137e-05	0	0.000381656	0.00015789	0.115355
Bacteria_Actinomycetota_Actinobacteria_Frankiales_Nakamurellaceae_Nakamurella	0	0	0.000466548	0.000155516	0.125315
Bacteria_Actinomycetota_Actinobacteria_Micrococcales_Intrasporangiaceae_Ornithinimicrobium	0	0.000384797	7.8045e-05	0.000154281	0.312006
Bacteria_Pseudomonadota_Alphaproteobacteria_Hyphomicrobiales_Pleomorphomonadaceae_Pleomorphomonas	8.37847e-05	0	0.000377823	0.000153869	0.593708
Bacteria_Bacillota_Bacilli_Bacillales_Planococcaceae_Planococcus	0	0.000460284	0	0.000153428	0.367879
Bacteria_Pseudomonadota_Gammaproteobacteria_Ectothiorhodospirales_Ectothiorhodospiraceae_unclassified	0.000170063	7.67141e-05	0.000206567	0.000151114	0.743366
Bacteria_Actinomycetota_Actinobacteria_Micrococcales_Cellulomonadaceae_Actinotalea	0.000186187	9.06837e-05	0.000172998	0.000149956	0.830909
Bacteria_Pseudomonadota_Alphaproteobacteria_Hyphomicrobiales_Beijerinckiaceae_Camelimonas	0	0.000328593	0.000118749	0.000149114	0.593708
Bacteria_Bacillota_Clostridia_Lachnospirales_Lachnospiraceae_Stomatobaculum	0.000366205	7.43945e-05	0	0.000146866	0.312006
Bacteria_Actinomycetota_Actinobacteria_Micromonosporales_Micromonosporaceae_Micromonospora	0.000437436	0	0	0.000145812	0.0112699
Bacteria_Pseudomonadota_Alphaproteobacteria_Rhodobacterales_Paracoccaceae_Thioclava	0	0.000437246	0	0.000145749	0.0392941
Bacteria_Actinomycetota_Actinobacteria_Bifidobacteriales_Bifidobacteriaceae_unclassified	0.000254017	0	0.000175635	0.000143217	0.593708
Bacteria_Pseudomonadota_Alphaproteobacteria_Rhodobacterales_Paracoccaceae_Aestuariivita	0	7.67141e-05	0.000335471	0.000137395	0.115355
Bacteria_Cyanobacteriota_Cyanobacteriia_unclassified	0.000411287	0	0	0.000137096	0.367879
Bacteria_Bacteroidota_Bacteroidia_Bacteroidales_Marinifilaceae_Odoribacter	0.000177781	7.67141e-05	0.00015609	0.000136862	0.994098
Bacteria_Pseudomonadota_Alphaproteobacteria_Hyphomicrobiales_Beijerinckiaceae_Bosea	0	0.000167807	0.000240676	0.000136161	0.366083
Bacteria_Pseudomonadota_Gammaproteobacteria_Pseudomonadales_Nitrincolaceae_Marinobacterium	0.00031209	0	8.80004e-05	0.000133363	0.312006
Bacteria_Bacteroidota_Bacteroidia_Flavobacteriales_Flavobacteriaceae_Maribacter	5.62298e-05	0.000343153	0	0.000133127	0.593708
Bacteria_Actinomycetota_Actinobacteria_Pseudonocardiales_Pseudonocardiaceae_Amycolatopsis	0	0.000385615	0	0.000128538	0.367879
Bacteria_Bacillota_Clostridia_Clostridiales_Incertae_Sedis2	0	0.000385615	0	0.000128538	0.367879
Bacteria_Actinomycetota_Actinobacteria_Pseudonocardiales_Pseudonocardiaceae_Thermotunica	0	0.000371972	0	0.000123991	0.367879
Bacteria_Actinomycetota_Actinobacteria_Streptosporangiales_Thermomonosporaceae_Actinomadura	0.000133616	0.000230142	0	0.000121253	0.593708
Bacteria_Pseudomonadota_Alphaproteobacteria_Hyphomicrobiales_Rhodobiaceae_Tepidamorphus	0.000274191	0	8.80004e-05	0.00012073	0.593708
Bacteria_Synergistota_Synergistia_Synergistales_Synergistaceae_Cloacibacillus	0.000200424	0	0.00015609	0.000118838	0.593708
Bacteria_Acidobacteriota_unclassified1	5.92602e-05	0.000216722	7.8045e-05	0.000118009	0.704175
Bacteria_Pseudomonadota_Gammaproteobacteria_Enterobacterales_Erwiniaceae_Siccibacter	0.000342739	0	0	0.000114246	0.367879
Bacteria_Planctomycetota_Planctomycetes_Gemmatales_Gemmataceae_Gemmata	0.000342739	0	0	0.000114246	0.367879
Bacteria_Verrucomicrobiota_unclassified	0.000246076	0	9.44557e-05	0.00011351	0.312006
Bacteria_Bacillota_Clostridia_Oscillospirales_Oscillospiraceae_Papillibacter	0.000337379	0	0	0.00011246	0.367879
Bacteria_Pseudomonadota_Alphaproteobacteria_Rhodobacterales_Paracoccaceae_Amylibacter	0.000337379	0	0	0.00011246	0.367879
Bacteria_Bacteroidota_Bacteroidia_Chitinophagales_Saprospiraceae_unclassified	0.000337379	0	0	0.00011246	0.367879
Bacteria_Actinomycetota_Actinobacteria_Propionibacteriales_Propionibacteriaceae_Propioniciclava	0.000337379	0	0	0.00011246	0.367879
Bacteria_Pseudomonadota_Alphaproteobacteria_Rhodobacterales_Paracoccaceae_Haematobacter	0.000311397	0	0	0.000103799	0.125315
Bacteria_Pseudomonadota_unclassified8	0.000133616	0.000171576	0	0.000101731	0.593708
Bacteria_Pseudomonadota_Gammaproteobacteria_Lysobacterales_Lysobacteraceae_Thermomonas	0.000296301	0	0	9.8767e-05	0.367879
Bacteria_Pseudomonadota_Gammaproteobacteria_Pseudomonadales_Cellvibrionaceae_Cellvibrio	0	0.000280016	0	9.33387e-05	0.367879
Bacteria_Bacteroidota_Bacteroidia_Cytophagales_Hymenobacteraceae_Adhaeribacter	0.000224919	0	0	7.4973e-05	0.367879
Bacteria_Actinomycetota_Actinobacteria_Mycobacteriales_Corynebacteriaceae_Corynebacterium1	0.000205643	0	0	6.85478e-05	0.367879

## Sheet: PAPs – SCPs
Bacteria name	CTRL	LS50	LS100	Total average abundance	p_value
Bacteria_Pseudomonadota_Gammaproteobacteria_Enterobacterales_Vibrionaceae_Photobacterium	0.000265188	0.590905	0.000282832	0.197151	0.0166281
Bacteria_Pseudomonadota_Alphaproteobacteria_Acetobacterales_Acetobacteraceae_Roseomonas	0.000348056	0.000138148	0.553104	0.18453	0.0213549
Bacteria_Pseudomonadota_Gammaproteobacteria_Lysobacterales_Lysobacteraceae_Stenotrophomonas	0.000244047	0.00109797	0.862519	0.287954	0.0216817
Bacteria_Pseudomonadota_Gammaproteobacteria_Enterobacterales_Pasteurellaceae_Actinobacillus	0.729017	4.68318	0.250237	1.88748	0.0276304
Bacteria_Bacillota_Clostridia_Lachnospirales_Lachnospiraceae_Roseburia	1.59692	0.00024975	0.00241807	0.533197	0.0300694
Bacteria_Actinomycetota_Actinobacteria_Propionibacteriales_Nocardioidaceae_Nocardioides	0.00216192	0.00588402	0.179462	0.0625026	0.0307234
Bacteria_Actinomycetota_Actinobacteria_Micrococcales_Micrococcaceae_Renibacterium	0.00131614	0	0	0.000438713	0.0392941
Bacteria_Pseudomonadota_Gammaproteobacteria_Pseudomonadales_Marinobacteraceae_Marinobacter	0.000132757	0	1.35998	0.453372	0.0411219
Bacteria_Actinomycetota_Actinobacteria_Micrococcales_Intrasporangiaceae_Tetrasphaera	0.000454134	2.90365	2.35716	1.75375	0.0444631
Bacteria_Pseudomonadota_Gammaproteobacteria_Enterobacterales_Pseudoalteromonadaceae_Pseudoalteromonas	0.00127443	0.236832	0.00658083	0.0815623	0.045427
Bacteria_Actinomycetota_Actinobacteria_Actinomycetales_Actinomycetaceae_Actinomyces	0.013057	0.000138148	0.000824394	0.00467317	0.0455638
Bacteria_Bacillota_Clostridia_Clostridiales_Clostridiaceae_Clostridium_XIVa	0.00207798	2.14087	0.938012	1.02699	0.0606373
Bacteria_Pseudomonadota_Alphaproteobacteria_Rhodobacterales_Paracoccaceae_Rhodovulum	3.03195	0	0.000249975	1.01073	0.0728536
Bacteria_Pseudomonadota_Gammaproteobacteria_Pseudomonadales_Moraxellaceae_Moraxella	0	0.000283389	0.28649	0.095591	0.0728536
Bacteria_Actinomycetota_Actinobacteria_Micrococcales_Cellulomonadaceae_Actinotalea	0.564851	0.00168184	0.000333136	0.188955	0.0836562
Bacteria_Pseudomonadota_Alphaproteobacteria_Rhodobacterales_Paracoccaceae_Rubellimicrobium	0.000251224	1.32166	0.964191	0.762034	0.0849618
Bacteria_Bacillota_Clostridia_Oscillospirales_Ruminococcaceae_Ruminococcus	0	1.77095	0.00133075	0.590762	0.0874358
Bacteria_Pseudomonadota_Alphaproteobacteria_Hyphomicrobiales_Devosiaceae_Devosia	0.721026	0.230763	0	0.317263	0.0883661
Bacteria_Pseudomonadota_Gammaproteobacteria_Burkholderiales_Oxalobacteraceae_Massilia	0.329445	0.00146606	0.000202226	0.110371	0.0890326
Bacteria_Verrucomicrobiota_Verrucomicrobiia_Verrucomicrobiales_Rubritaleaceae_Luteolibacter	0.00326577	1.42079	0.76496	0.72967	0.0922995
Bacteria_Bacteroidota_Bacteroidia_Flavobacteriales_Flavobacteriaceae_Maribacter	1.32783	0	0	0.442609	0.125315
Bacteria_Pseudomonadota_Gammaproteobacteria_Burkholderiales_Sulfuricellaceae_Sulfuricella	0	0.845579	0	0.28186	0.125315
Bacteria_Synergistota_Synergistia_Synergistales_Synergistaceae_Cloacibacillus	0.587058	0	0	0.195686	0.125315
Bacteria_Pseudomonadota_Gammaproteobacteria_Burkholderiales_Hydrogenophilaceae_Tepidiphilus	0	0	0.461836	0.153945	0.125315
Bacteria_Pseudomonadota_Gammaproteobacteria_Burkholderiales_Oxalobacteraceae_Undibacterium	0	0	0.244315	0.0814385	0.125315
Bacteria_Pseudomonadota_Gammaproteobacteria_Enterobacterales_Yersiniaceae_Serratia	0.0241661	0	0	0.00805536	0.125315
Bacteria_Actinomycetota_Actinobacteria_Kitasatosporales_Streptomycetaceae_Streptomyces	0.00070569	0.000115687	0	0.000273792	0.131873
Bacteria_Bacteroidota_unclassified	0.00453093	0.0154279	0.00263963	0.00753281	0.146805
Bacteria_Actinomycetota_Actinobacteria_Propionibacteriales_Propionibacteriaceae_Propioniciclava	11.6336	0.228953	4.66807	5.51022	0.146878
Bacteria_Chlamydiota_Chlamydiia_Chlamydiales_Parachlamydiaceae_unclassified	0	0.000767193	1.89793	0.6329	0.151511
Bacteria_Bacteroidota_Bacteroidia_Bacteroidales_Rikenellaceae_Alistipes	0.141626	3.09342	0.000409406	1.07848	0.153248
Bacteria_Pseudomonadota_Gammaproteobacteria_Salinisphaerales_Salinisphaeraceae_Salinisphaera	0.00204317	2.83804	0.000432979	0.946839	0.156118
Bacteria_Pseudomonadota_Gammaproteobacteria_Enterobacterales_Shewanellaceae_Shewanella	0.307362	0.000745744	0.000110918	0.10274	0.158806
Bacteria_Actinomycetota_Actinobacteria_Frankiales_Geodermatophilaceae_Geodermatophilus	0.00108128	0	0.612961	0.204681	0.160865
Bacteria_Bacillota_Clostridia_Lachnospirales_Lachnospiraceae_Butyrivibrio	0.000193555	0	1.32035	0.440183	0.161606
Bacteria_Actinomycetota_Actinobacteria_Bifidobacteriales_Bifidobacteriaceae_unclassified	0	0.0342594	1.02249	0.352251	0.167639
Bacteria_Pseudomonadota_Alphaproteobacteria_Rhodobacterales_Paracoccaceae_Jannaschia	0.143612	0.751558	0	0.29839	0.167639
Bacteria_Actinomycetota_Actinobacteria_Micrococcales_Micrococcaceae_Micrococcus1	0.0130502	0.00130325	0.000424443	0.00492596	0.174661
Bacteria_Pseudomonadota_Alphaproteobacteria_Hyphomicrobiales_Beijerinckiaceae_Bosea	0.000627215	0.00129945	0.83343	0.278452	0.177698
Bacteria_Actinomycetota_Actinobacteria_Micrococcales_Brevibacteriaceae_Brevibacterium	0.00541676	0.673666	0.359858	0.346314	0.18267
Bacteria_Pseudomonadota_Alphaproteobacteria_Hyphomicrobiales_Rhizobiaceae_Rhizobium	0.338846	0.449447	0.468065	0.418786	0.190449
Bacteria_Bacillota_Bacilli_Lactobacillales_Lactobacillaceae_Lactobacillus	0.00157772	0.00432367	0.3942	0.133367	0.192242
Bacteria_Pseudomonadota_Alphaproteobacteria_Hyphomicrobiales_Xanthobacteraceae_Bradyrhizobium	0.000168145	0.00136824	0.00148466	0.00100701	0.228035
Bacteria_Bacillota_Bacilli_Lactobacillales_Streptococcaceae_Streptococcus	0.0515591	3.42591	0.822444	1.4333	0.25491
Bacteria_Pseudomonadota_Alphaproteobacteria_Sphingomonadales_Sphingomonadaceae_Sphingobium	0.000331019	0.0024606	0.000899558	0.00123039	0.26116
Bacteria_Pseudomonadota_Gammaproteobacteria_Burkholderiales_Comamonadaceae_Acidovorax	0.00056371	0.513901	0.00123129	0.171899	0.270849
Bacteria_Actinomycetota_Acidimicrobiia_Microtrichales_Ilumatobacteraceae_Ilumatobacter	0.000203185	0.000828014	0.000298581	0.00044326	0.277101
Bacteria_Pseudomonadota_Gammaproteobacteria_Burkholderiales_Neisseriaceae_Neisseria1	0.0136418	0.000231373	0.0156575	0.00984354	0.304991
Bacteria_Pseudomonadota_Alphaproteobacteria_Caulobacterales_Caulobacteraceae_Caulobacter	7.04278e-05	0	1.3558	0.451956	0.312006
Bacteria_Pseudomonadota_Gammaproteobacteria_Ectothiorhodospirales_Ectothiorhodospiraceae_unclassified	0.000105205	1.03467	0	0.344924	0.312006
Bacteria_Pseudomonadota_Alphaproteobacteria_Rhodobacterales_Paracoccaceae_Rhodobacter	7.18134e-05	0.981453	0	0.327175	0.312006
Bacteria_Fusobacteriota_Fusobacteriia_Fusobacteriales_Leptotrichiaceae_unclassified	8.83503e-05	0	0.00136857	0.000485639	0.312006
Bacteria_Actinomycetota_Actinobacteria_Micrococcales_Intrasporangiaceae_Ornithinimicrobium	0	4.52852	0.000511993	1.50968	0.319862
Bacteria_Pseudomonadota_Gammaproteobacteria_Enterobacterales_Alteromonadaceae_Rheinheimera	1.80134	0	0.000286396	0.600541	0.319862
Bacteria_Pseudomonadota_Alphaproteobacteria_Hyphomicrobiales_Rhizobiaceae_Chelativorans	0.000343877	0.0178407	0	0.00606154	0.325821
Bacteria_Bacteroidota_Bacteroidia_Flavobacteriales_Weeksellaceae_Cloacibacterium	0	0.000307675	0.000416076	0.00024125	0.325821
Bacteria_Bacillota_Bacilli_Bacillales_Bacillaceae_Bacillus	0.842826	1.71551	1.53934	1.36589	0.327009
Bacteria_Bacillota_Clostridia_Oscillospirales_Oscillospiraceae_Papillibacter	1.38592	0.0806648	0	0.488862	0.339972
Bacteria_Pseudomonadota_Gammaproteobacteria_Enterobacterales_Enterobacteriaceae_Klebsiella	0.0321746	0.000868875	0	0.0110145	0.339972
Bacteria_Pseudomonadota_Gammaproteobacteria_Burkholderiales_Burkholderiaceae_Burkholderia-Caballeronia-Paraburkholderia	6.6297e-05	0.000430021	0.000189744	0.000228687	0.350617
Bacteria_Pseudomonadota_Gammaproteobacteria_Enterobacterales_Colwelliaceae_Thalassomonas	1.49414	0	0.000306777	0.498148	0.366083
Bacteria_Pseudomonadota_Gammaproteobacteria_Pseudomonadales_Nitrincolaceae_Marinobacterium	0	0.490414	0.568945	0.35312	0.366083
Bacteria_Actinomycetota_Actinobacteria_Frankiales_Nakamurellaceae_Nakamurella	0.00013811	0.916021	0	0.305387	0.366083
Bacteria_Bacillota_Clostridia_Clostridiales_Incertae_Sedis2	0.159483	0.35805	0	0.172511	0.366083
Bacteria_Pseudomonadota_Alphaproteobacteria_Rhodobacterales_Paracoccaceae_Pseudophaeobacter	0.198634	0.274362	0	0.157666	0.366083
Bacteria_Pseudomonadota_Gammaproteobacteria_Legionellales_Legionellaceae_Legionella	0.000733398	0	0.279011	0.093248	0.366083
Bacteria_Cyanobacteriota_Cyanobacteriia_unclassified	0	0	3.07454	1.02485	0.367879
Bacteria_Bacteroidota_Bacteroidia_Bacteroidales_Marinifilaceae_Odoribacter	0	0	1.57601	0.525337	0.367879
Bacteria_Actinomycetota_Actinobacteria_Kineosporiales_Kineosporiaceae_Kineococcus	0	0	1.57026	0.523421	0.367879
Bacteria_Pseudomonadota_Alphaproteobacteria_Rhodobacterales_Paracoccaceae_Thioclava	0	1.42251	0	0.47417	0.367879
Bacteria_Bacillota_Bacilli_Bacillales_Incertae_Sedis	1.37151	0	0	0.457171	0.367879
Bacteria_Pseudomonadota_Alphaproteobacteria_Rhodobacterales_Paracoccaceae_Haematobacter	0	1.13141	0	0.377138	0.367879
Bacteria_Pseudomonadota_Alphaproteobacteria_Hyphomicrobiales_Rhodobiaceae_Tepidamorphus	0	1.06142	0	0.353808	0.367879
Bacteria_Bacillota_Bacilli_Lactobacillales_Lactobacillaceae_Leuconostoc	0	0	0.87182	0.290607	0.367879
Bacteria_Pseudomonadota_Alphaproteobacteria_Hyphomicrobiales_Pleomorphomonadaceae_Pleomorphomonas	0	0.737687	0	0.245896	0.367879
Bacteria_Verrucomicrobiota_unclassified	0.605514	0	0	0.201838	0.367879
Bacteria_Pseudomonadota_Gammaproteobacteria_Lysobacterales_Lysobacteraceae_Thermomonas	0	0.557191	0	0.18573	0.367879
Bacteria_Actinomycetota_Actinobacteria_Pseudonocardiales_Pseudonocardiaceae_Thermotunica	0	0	0.546339	0.182113	0.367879
Bacteria_Bacillota_Clostridia_Lachnospirales_Lachnospiraceae_Fusicatenibacter	0.543773	0	0	0.181258	0.367879
Bacteria_Acidobacteriota_unclassified1	0	0	0.538878	0.179626	0.367879
Bacteria_Actinomycetota_Actinobacteria_Pseudonocardiales_Pseudonocardiaceae_Amycolatopsis	0	0	0.442083	0.147361	0.367879
Bacteria_Bacillota_Bacilli_Erysipelotrichales_Erysipelotrichaceae_Turicibacter	0	0	0.43466	0.144887	0.367879
Bacteria_Pseudomonadota_unclassified8	0	0.42857	0	0.142857	0.367879
Bacteria_Pseudomonadota_unclassified4	0	0	0.40977	0.13659	0.367879
Bacteria_Bacillota_Clostridia_Clostridiales_Incertae_Sedis	0.28467	0	0	0.0948899	0.367879
Bacteria_Pseudomonadota_Gammaproteobacteria_Enterobacterales_Enterobacteriaceae_unclassified	0.260036	0	0	0.0866788	0.367879
Bacteria_Pseudomonadota_Alphaproteobacteria_Rhodobacterales_Paracoccaceae_unclassified	0	0	0.226467	0.0754891	0.367879
Bacteria_Bacillota_Clostridia_Lachnospirales_Lachnospiraceae_Incertae_Sedis	0	0.187667	0	0.0625557	0.367879
Bacteria_Pseudomonadota_Gammaproteobacteria_Pseudomonadales_Cellvibrionaceae_Cellvibrio	0	0	0.12912	0.0430399	0.367879
Bacteria_Pseudomonadota_Gammaproteobacteria_Pseudomonadales_Moraxellaceae_Enhydrobacter	0	0	0.0955448	0.0318483	0.367879
Bacteria_Pseudomonadota_Alphaproteobacteria_Hyphomicrobiales_Rhizobiaceae_unclassified1	0.0540181	0	0	0.018006	0.367879
Bacteria_Pseudomonadota_Gammaproteobacteria_Enterobacterales_Yersiniaceae_Yersinia	0.0281445	0	0	0.00938151	0.367879
Bacteria_Pseudomonadota_Alphaproteobacteria_Reyranellales_Reyranellaceae_Reyranella1	0	0	0.00150295	0.000500984	0.367879
Bacteria_Bacteroidota_Bacteroidia_Flavobacteriales_Flavobacteriaceae_Flavobacterium	0	0.000984725	0	0.000328242	0.367879
Bacteria_Actinomycetota_Actinobacteria_Micrococcales_Microbacteriaceae_unclassified	0	0.000503107	0	0.000167702	0.367879
Bacteria_Verrucomicrobiota_Verrucomicrobiia_Verrucomicrobiales_Rubritaleaceae_Haloferula	0.217263	1.646	0.0156259	0.626296	0.3693
Bacteria_Pseudomonadota_Gammaproteobacteria_Enterobacterales_Alteromonadaceae_Alishewanella	0.110881	0.723022	0.00701268	0.280305	0.379633
Bacteria_Pseudomonadota_Gammaproteobacteria_Burkholderiales_Burkholderiaceae_Limnobacter	0.491889	1.08435	0.115649	0.563962	0.386958
Bacteria_Planctomycetota_Planctomycetes_Gemmatales_Gemmataceae_Gemmata	0.000409821	0.000115687	1.21916	0.406563	0.395118
Bacteria_Pseudomonadota_Gammaproteobacteria_Pseudomonadales_Moraxellaceae_Acinetobacter	1.50617	0.0104602	0.180031	0.565553	0.408943
Bacteria_Pseudomonadota_Alphaproteobacteria_Caulobacterales_Caulobacteraceae_Brevundimonas	0.0628505	0.00500645	0.000846348	0.0229011	0.411235
Bacteria_Pseudomonadota_Alphaproteobacteria_Azospirillales_Azospirillaceae_Skermanella	0.00134746	1.61654	2.12854	1.24881	0.423779
Bacteria_Actinomycetota_Actinobacteria_Micrococcales_Micrococcaceae_Kocuria	0.030241	1.98151	0.000222218	0.670659	0.431386
Bacteria_Actinomycetota_Actinobacteria_Micrococcales_Micrococcaceae_Nesterenkonia	1.02092	0.273145	0.000444436	0.431504	0.431386
Bacteria_Bacillota_Bacilli_Bacillales_Bacillaceae_Geobacillus	0.00185817	0.303567	0.00178814	0.102405	0.456612
Bacteria_Pseudomonadota_Gammaproteobacteria_Enterobacterales_Vibrionaceae_Aliivibrio	0.000947094	0.0037928	0.410625	0.138455	0.461007
Bacteria_Actinomycetota_Actinobacteria_Mycobacteriales_Corynebacteriaceae_Corynebacterium	0.225039	0.931729	4.19081	1.78252	0.472021
Bacteria_Pseudomonadota_Gammaproteobacteria_Pseudomonadales_Moraxellaceae_Psychrobacter	9.09347	2.30638	1.79266	4.3975	0.474377
Bacteria_Pseudomonadota_Gammaproteobacteria_Enterobacterales_Pasteurellaceae_Mannheimia	0.515868	0.000138148	0.0885057	0.201504	0.515657
Bacteria_Pseudomonadota_Alphaproteobacteria_Rhodobacterales_Paracoccaceae_Albimonas	6.70925	0.455857	0.00485223	2.38999	0.547053
Bacteria_Pseudomonadota_Gammaproteobacteria_Pseudomonadales_Halieaceae_Haliea	0.655209	0.356032	0.00202553	0.337756	0.569801
Bacteria_Pseudomonadota_Alphaproteobacteria_Sphingomonadales_Sphingomonadaceae_Sphingomonas	0.826504	0.00395397	1.43827	0.756243	0.573832
Bacteria_Pseudomonadota_Gammaproteobacteria_Lysobacterales_Lysobacteraceae_Lysobacter	0.00067087	1.56212	0.481361	0.681385	0.5755
Bacteria_Actinomycetota_Actinobacteria_Mycobacteriales_Nocardiaceae_Rhodococcus	0.00198037	0.000141776	0.00182501	0.00131572	0.581294
Bacteria_Bacillota_Bacilli_Staphylococcales_Staphylococcaceae_Staphylococcus	0.0232561	0.0060101	0.00326586	0.010844	0.584735
Bacteria_Pseudomonadota_Alphaproteobacteria_Hyphomicrobiales_Beijerinckiaceae_Camelimonas	0	0.000115687	2.2544	0.751505	0.593708
Bacteria_Bacteroidota_Bacteroidia_Chitinophagales_Saprospiraceae_unclassified	0	0.000138148	1.7778	0.592645	0.593708
Bacteria_Pseudomonadota_Alphaproteobacteria_Rhodobacterales_Paracoccaceae_Amylibacter	0.000176701	1.75376	0	0.584645	0.593708
Bacteria_Pseudomonadota_Alphaproteobacteria_Rhodobacterales_Paracoccaceae_Aestuariivita	0.000176701	1.36327	0	0.454483	0.593708
Bacteria_Bacillota_Negativicutes_Veillonellales-Selenomonadales_Sporomusaceae_Pelosinus	0.0229653	0	1.03817	0.353713	0.593708
Bacteria_Pseudomonadota_Gammaproteobacteria_Enterobacterales_Vibrionaceae_Vibrio1	0.187648	0	0.746304	0.311318	0.593708
Bacteria_Pseudomonadota_Gammaproteobacteria_Enterobacterales_Erwiniaceae_Siccibacter	6.6297e-05	0	0.505888	0.168651	0.593708
Bacteria_Actinomycetota_Actinobacteria_Micrococcales_Dermabacteraceae_Brachybacterium	0	0.000130181	0.227918	0.0760161	0.593708
Bacteria_Bacillota_Clostridia_Oscillospirales_Ruminococcaceae_Ruminococcus1	0	0.00539547	0.000569231	0.00198823	0.593708
Bacteria_Actinomycetota_Actinobacteria_Mycobacteriales_Corynebacteriaceae_Corynebacterium1	0	0.00289625	0.000322061	0.00107277	0.593708
Bacteria_Bacteroidota_Bacteroidia_Cytophagales_Hymenobacteraceae_Hymenobacter	0.00273533	0.000167702	0	0.000967677	0.593708
Bacteria_Pseudomonadota_unclassified6	0.00161984	8.40427e-05	0	0.000567961	0.593708
Bacteria_Fusobacteriota_Fusobacteriia_Fusobacteriales_Fusobacteriaceae_Propionigenium	0.000325748	0	0.000368277	0.000231342	0.593708
Bacteria_Pseudomonadota_Alphaproteobacteria_Sphingomonadales_Sphingomonadaceae_Hephaestia	0.000422567	0	0.000110918	0.000177828	0.593708
Bacteria_Pseudomonadota_Gammaproteobacteria_Burkholderiales_unclassified1	0.00169733	0.00310781	2.28296	0.762588	0.595252
Bacteria_Pseudomonadota_Gammaproteobacteria_Burkholderiales_Oxalobacteraceae_Herbaspirillum	0.281436	0.00165813	0.00126402	0.094786	0.608767
Bacteria_Actinomycetota_Actinobacteria_Micrococcales_Micrococcaceae_Arthrobacter	0.521896	0.0674996	2.71252	1.10064	0.612715
Bacteria_Bacillota_Bacilli_Bacillales_Planococcaceae_Planococcus	2.16198	0.00767135	0.684022	0.951225	0.619828
Bacteria_Pseudomonadota_Gammaproteobacteria_Enterobacterales_Aeromonadaceae_Aeromonas	0.264872	0.00126277	0.0041868	0.0901073	0.657079
Bacteria_Pseudomonadota_Gammaproteobacteria_Burkholderiales_Alcaligenaceae_Achromobacter	0.000369188	0.00139989	1.78725	0.59634	0.672785
Bacteria_Actinomycetota_Actinobacteria_Propionibacteriales_Propionibacteriaceae_Jiangella	0.000265514	0.000398249	0.716628	0.239097	0.677463
Bacteria_Bacillota_Bacilli_Lactobacillales_Lactobacillaceae_Weissella	0.337409	0.0354793	0.000914473	0.124601	0.680804
Bacteria_Bacteroidota_Bacteroidia_Flavobacteriales_Weeksellaceae_Chryseobacterium	0.203981	0.129717	1.66365	0.665784	0.688459
Bacteria_Pseudomonadota_Alphaproteobacteria_Caulobacterales_Caulobacteraceae_Phenylobacterium	0.121382	1.09078	0.356092	0.522753	0.704175
Bacteria_Pseudomonadota_Gammaproteobacteria_Enterobacterales_Colwelliaceae_Colwellia	7.04278e-05	0.348821	0.467894	0.272262	0.704175
Bacteria_Actinomycetota_Actinobacteria_Mycobacteriales_Nocardiaceae_Gordonia	7.18186	4.69224	5.31861	5.7309	0.70774
Bacteria_Pseudomonadota_Gammaproteobacteria_Pseudomonadales_Halomonadaceae_Halomonas	0.000752174	0.000995474	0.000857968	0.000868539	0.716062
Bacteria_Bacillota_Clostridia_Lachnospirales_Lachnospiraceae_Blautia	0.848031	0.00833504	0.00797602	0.288114	0.720565
Bacteria_Bacteroidota_Bacteroidia_Bacteroidales_Prevotellaceae_Prevotella	0.00418372	0.00784172	0.891488	0.301171	0.725261
Bacteria_Bacillota_Bacilli_Mycoplasmatales_Mycoplasmataceae_Mycoplasma	0.000758819	0.000276296	1.17382	0.391619	0.732038
Bacteria_Actinomycetota_Actinobacteria_Micrococcales_Micrococcaceae_Rothia	0.988587	0.492226	0.40106	0.627291	0.737184
Bacteria_Pseudomonadota_Alphaproteobacteria_Rhodobacterales_Paracoccaceae_Shimia	1.46375	0.997356	0.000214707	0.820442	0.743366
Bacteria_Pseudomonadota_Gammaproteobacteria_Enterobacterales_Pectobacteriaceae_Pectobacterium	0.988707	0.676959	0.638298	0.767988	0.754647
Bacteria_Pseudomonadota_Gammaproteobacteria_Burkholderiales_Rhodocyclaceae_Azoarcus	0.0240863	0.000144415	0.937752	0.320661	0.754647
Bacteria_Pseudomonadota_Gammaproteobacteria_Enterobacterales_Pasteurellaceae_Aggregatibacter	0.880177	0.000199538	0.435092	0.438489	0.754788
Bacteria_Bacillota_Bacilli_Lactobacillales_Carnobacteriaceae_Granulicatella	0.000563989	0.000597724	0.000306777	0.000489497	0.785657
Bacteria_Pseudomonadota_Gammaproteobacteria_Lysobacterales_Lysobacteraceae_Pseudoxanthomonas	0.415561	0.0135309	0.783282	0.404124	0.791977
Bacteria_Bacteroidota_Bacteroidia_Bacteroidales_Bacteroidaceae_Bacteroides	3.25935	0.285677	1.30148	1.6155	0.795514
Bacteria_Bacillota_Negativicutes_Veillonellales-Selenomonadales_Veillonellaceae_Veillonella	0.0128887	0.00476822	0.407993	0.141883	0.80597
Bacteria_Pseudomonadota_Gammaproteobacteria_Burkholderiales_Rhodocyclaceae_Dechloromonas	0.256586	0.00277879	1.73348	0.66428	0.807598
Bacteria_Pseudomonadota_Alphaproteobacteria_Rhodobacterales_Paracoccaceae_Paracoccus	1.17257	10.0361	2.33366	4.5141	0.813139
Bacteria_Actinomycetota_Actinobacteria_Propionibacteriales_Propionibacteriaceae_Propionibacterium1	0.00101872	0.763683	0.00263217	0.255778	0.843033
Bacteria_Bacteroidota_Bacteroidia_Cytophagales_Hymenobacteraceae_Adhaeribacter	0.00133963	0.0486217	0.00168546	0.0172156	0.851535
Bacteria_Pseudomonadota_Gammaproteobacteria_Burkholderiales_Burkholderiaceae_Cupriavidus	0.243281	0.698192	0.800795	0.580756	0.865088
Bacteria_Actinomycetota_Actinobacteria_Streptosporangiales_Thermomonosporaceae_Actinomadura	0.109529	0.00828931	0.27584	0.131219	0.865088
Bacteria_Bacillota_Bacilli_Paenibacillales_Paenibacillaceae_Paenibacillus	0.000852061	0.000680576	0.000758975	0.000763871	0.865088
Bacteria_Bacillota_Clostridia_Clostridiales_Clostridiaceae_Clostridium_sensu_strictu	1.88575	1.13664	0.552188	1.19153	0.865542
Bacteria_Pseudomonadota_Gammaproteobacteria_Burkholderiales_Hydrogenophilaceae_Hydrogenophilus	1.02596	3.24047	1.45101	1.90581	0.874197
Bacteria_Pseudomonadota_Alphaproteobacteria_Hyphomicrobiales_Beijerinckiaceae_Methylobacterium	0.00754862	0.354795	0.00577829	0.122707	0.882997
Bacteria_Pseudomonadota_Alphaproteobacteria_Hyphomicrobiales_Rhizobiaceae_Mesorhizobium	0.00183384	0.696527	0.00155152	0.233304	0.911744
Bacteria_Pseudomonadota_Alphaproteobacteria_Sphingomonadales_Sphingomonadaceae_Novosphingobium	7.37734	6.28754	5.07946	6.24811	0.938409
Bacteria_Pseudomonadota_Gammaproteobacteria_Enterobacterales_Pasteurellaceae_Haemophilus	0.00744587	0.00206674	0.0022866	0.00393307	0.944181
Bacteria_Pseudomonadota_Gammaproteobacteria_Enterobacterales_Vibrionaceae_Vibrio2	0.355729	0.84054	0.286379	0.494216	0.950234
Bacteria_Fusobacteriota_Fusobacteriia_Fusobacteriales_Fusobacteriaceae_Fusobacterium	0.00126746	0.000451254	0.000848496	0.000855738	0.957656
Bacteria_Bacillota_Clostridia_Lachnospirales_Lachnospiraceae_Stomatobaculum	0.00403439	1.17177	0.624102	0.59997	0.962284
Bacteria_Actinomycetota_Actinobacteria_Micromonosporales_Micromonosporaceae_Micromonospora	0.00311232	0.998541	0.281942	0.427865	0.963003
Bacteria_Pseudomonadota_Gammaproteobacteria_Enterobacterales_Enterobacteriaceae_Enterobacter1	2.37361	1.87676	3.15821	2.46952	0.98773
Bacteria_Pseudomonadota_Gammaproteobacteria_Lysobacterales_Rhodanobacteraceae_Aquimonas	0.000428388	0.000364547	0.000339034	0.000377323	0.990065
Bacteria_Pseudomonadota_Gammaproteobacteria_Pseudomonadales_Pseudomonadaceae_Pseudomonas	3.77966	0.311484	1.07393	1.72169	0.991439
Bacteria_Pseudomonadota_Gammaproteobacteria_Methylococcales_Methylomonadaceae_Methylosphaera	2.15772	5.7925e-05	0.000149291	0.71931	0.994098
Bacteria_Pseudomonadota_Alphaproteobacteria_Rhodobacterales_Paracoccaceae_Epibacterium	0.548154	1.10145	0.0453033	0.564969	0.994098
Bacteria_Bacillota_Bacilli_Bacillales_Incertae_Sedis1	0.719525	8.38511e-05	0.000145078	0.239918	0.994098
Bacteria_Deinococcota_Deinococci_Deinococcales_Deinococcaceae_Deinococcus1	0.000736434	0.000414444	0.000368277	0.000506385	0.994098

## Sheet: NOPAP – SCPs Insects
Bacteria name	CTRL	NOPAP	Total average abundance	p_value
Bacteria_Pseudomonadota_Gammaproteobacteria_Lysobacterales_Lysobacteraceae_Pseudoxanthomonas	0.0271403	0.00039595	0.0137681	0.0184658
Bacteria_Pseudomonadota_Alphaproteobacteria_Caulobacterales_Caulobacteraceae_unclassified	1.68314	7.60895	4.64605	0.0245421
Bacteria_Bacillota_Bacilli_Bacillales_Bacillaceae_Anoxybacillus	0.000128415	0.000639516	0.000383966	0.0257719
Bacteria_Pseudomonadota_Gammaproteobacteria_Burkholderiales_Comamonadaceae_Ramlibacter	0	0.00187137	0.000935686	0.0290838
Bacteria_Chloroflexota_unclassified1	0	0.00336463	0.00168232	0.0290838
Bacteria_Pseudomonadota_Gammaproteobacteria_Enterobacterales_Enterobacteriaceae_Cedecea	0	0.000447806	0.000223903	0.0290838
Bacteria_Pseudomonadota_Alphaproteobacteria_Hyphomicrobiales_Beijerinckiaceae_unclassified	0	0.00281936	0.00140968	0.0290838
Bacteria_Actinomycetota_Actinobacteria_Micrococcales_Dermacoccaceae_Dermacoccus	0.00115453	0	0.000577264	0.0290838
Bacteria_Actinomycetota_Actinobacteria_Micrococcales_Intrasporangiaceae_Tetrasphaera	0	0.000621737	0.000310869	0.0290838
Bacteria_Pseudomonadota_Gammaproteobacteria_Burkholderiales_Neisseriaceae_Neisseria1	0.000110921	0.377134	0.188622	0.0310728
Bacteria_Actinomycetota_Actinobacteria_Actinomycetales_Actinomycetaceae_Actinomyces	0.557982	2.75	1.65399	0.0375809
Bacteria_Pseudomonadota_Gammaproteobacteria_Pseudomonadales_Moraxellaceae_Psychrobacter	0.000238738	0.00104082	0.000639779	0.0394989
Bacteria_Actinomycetota_Actinobacteria_Micrococcales_Micrococcaceae_Rothia	0.00444454	3.09513	1.54979	0.0478485
Bacteria_Bacillota_Bacilli_Lactobacillales_Lactobacillaceae_Lactobacillus	0.000108204	0.826299	0.413203	0.0656793
Bacteria_Pseudomonadota_Alphaproteobacteria_Hyphomicrobiales_Beijerinckiaceae_Methylobacterium	0.133498	1.12949	0.631496	0.0658329
Bacteria_Actinomycetota_Actinobacteria_Micrococcales_Dermabacteraceae_Brachybacterium	0	0.81841	0.409205	0.0665249
Bacteria_Pseudomonadota_Alphaproteobacteria_Acetobacterales_Acetobacteraceae_Roseomonas	0	0.61112	0.30556	0.0665249
Bacteria_Pseudomonadota_Gammaproteobacteria_Pseudomonadales_Marinobacteraceae_Marinobacter	0	0.000436907	0.000218454	0.0665249
Bacteria_Bacillota_Clostridia_Lachnospirales_Lachnospiraceae_Fusicatenibacter	0.379865	0	0.189932	0.0665249
Bacteria_Pseudomonadota_Alphaproteobacteria_Sphingomonadales_Sphingomonadaceae_Novosphingobium	1.73288	0.278593	1.00574	0.0758604
Bacteria_Bacillota_Clostridia_Lachnospirales_Lachnospiraceae_unclassified	0.00064045	0.00354824	0.00209435	0.0760775
Bacteria_Pseudomonadota_Alphaproteobacteria_Rhodobacterales_Paracoccaceae_Paracoccus	0.000588398	0.0015505	0.00106945	0.0809973
Bacteria_Bacillota_Clostridia_Clostridiales_Incertae_Sedis	0.000119369	0.474364	0.237242	0.0826649
Bacteria_Pseudomonadota_Alphaproteobacteria_Hyphomicrobiales_Rhizobiaceae_Mesorhizobium	0.000716214	0.213256	0.106986	0.0826649
Bacteria_Pseudomonadota_Alphaproteobacteria_Rhodobacterales_Paracoccaceae_unclassified	0.546953	9.7348e-05	0.273525	0.0832456
Bacteria_Pseudomonadota_Gammaproteobacteria_Burkholderiales_Hydrogenophilaceae_Tepidiphilus	0.00328885	0.499691	0.25149	0.0849281
Bacteria_unclassified	0.585695	1.41225	0.998973	0.0874719
Bacteria_Pseudomonadota_Gammaproteobacteria_Burkholderiales_Hydrogenophilaceae_Hydrogenophilus	0.478095	0.000862748	0.239479	0.097478
Bacteria_Pseudomonadota_Gammaproteobacteria_Enterobacterales_Alteromonadaceae_Rheinheimera	2.69927	0.0204099	1.35984	0.115493
Bacteria_Actinomycetota_Actinobacteria_Frankiales_Geodermatophilaceae_unclassified	0.000887894	0.443164	0.222026	0.131388
Bacteria_Pseudomonadota_Gammaproteobacteria_Enterobacterales_Enterobacteriaceae_Escherichia-Shigella1	0.00114158	0.00621053	0.00367606	0.131388
Bacteria_Pseudomonadota_Gammaproteobacteria_Salinisphaerales_Salinisphaeraceae_Salinisphaera	0.518953	0.00045442	0.259704	0.132948
Bacteria_Pseudomonadota_Gammaproteobacteria_Enterobacterales_Pasteurellaceae_Actinobacillus	0.00109037	0.00332011	0.00220524	0.1378
Bacteria_Bacillota_Negativicutes_Veillonellales-Selenomonadales_Veillonellaceae_Veillonella	0.645737	0.236339	0.441038	0.14304
Bacteria_Pseudomonadota_Alphaproteobacteria_Caulobacterales_Caulobacteraceae_Brevundimonas	1.3899	4.7568	3.07335	0.144913
Bacteria_Pseudomonadota_Gammaproteobacteria_Enterobacterales_Pasteurellaceae_Mannheimia	0	0.000177662	8.88311e-05	0.14561
Bacteria_Pseudomonadota_Alphaproteobacteria_Acetobacterales_Acetobacteraceae_unclassified	0	0.00178036	0.00089018	0.14561
Bacteria_Bacillota_Clostridia_Oscillospirales_Ruminococcaceae_Ruminococcus1	0.458564	0	0.229282	0.14561
Bacteria_Pseudomonadota_Gammaproteobacteria_Burkholderiales_Neisseriaceae_unclassified	0	0.000406624	0.000203312	0.14561
Bacteria_Actinomycetota_unclassified2	0	0.523336	0.261668	0.14561
Bacteria_Pseudomonadota_Gammaproteobacteria_Burkholderiales_Burkholderiaceae_Limnobacter	0	0.000769009	0.000384504	0.14561
Bacteria_Bacillota_Clostridia_Oscillospirales_Ruminococcaceae_unclassified	0.493879	0	0.246939	0.14561
Bacteria_Pseudomonadota_Gammaproteobacteria_Burkholderiales_Oxalobacteraceae_unclassified	0	0.227488	0.113744	0.14561
Bacteria_Bacteroidota_Bacteroidia_Cytophagales_Hymenobacteraceae_Adhaeribacter	1.63705	0	0.818523	0.14561
Bacteria_Pseudomonadota_Gammaproteobacteria_Pseudomonadales_Pseudomonadaceae_Azomonas	0	0.132209	0.0661043	0.14561
Bacteria_Pseudomonadota_Gammaproteobacteria_Enterobacterales_Vibrionaceae_unclassified	0	0.196854	0.0984272	0.14561
Bacteria_Bacteroidota_Bacteroidia_Bacteroidales_Rikenellaceae_Alistipes	0	0.00046159	0.000230795	0.14561
Bacteria_Spirochaetota_Brevinematia_Brevinematales_Brevinemataceae_Brevinema	0	0.00027124	0.00013562	0.14561
Bacteria_Pseudomonadota_Alphaproteobacteria_Azospirillales_Azospirillaceae_Skermanella	0	0.000447162	0.000223581	0.14561
Bacteria_Pseudomonadota_Gammaproteobacteria_Burkholderiales_Burkholderiaceae_Ralstonia	0	0.00749869	0.00374935	0.14561
Bacteria_Actinomycetota_Actinobacteria_Micrococcales_Intrasporangiaceae_Ornithinimicrobium	0.000242703	0	0.000121352	0.14561
Bacteria_Pseudomonadota_Alphaproteobacteria_Rhodobacterales_Paracoccaceae_Albimonas	0.000226783	0	0.000113391	0.14561
Bacteria_Pseudomonadota_Alphaproteobacteria_Hyphomicrobiales_Xanthobacteraceae_Bradyrhizobium	0.0434974	3.95778	2.00064	0.200179
Bacteria_Pseudomonadota_Alphaproteobacteria_Hyphomicrobiales_Xanthobacteraceae_Nitrobacter	0.00989457	9.00896e-05	0.00499233	0.203005
Bacteria_Pseudomonadota_Gammaproteobacteria_Pseudomonadales_Moraxellaceae_Alkanindiges	0.000161218	1.06683	0.533496	0.203005
Bacteria_Bacillota_Clostridia_Clostridiales_Clostridiaceae_Clostridium_XIVa	0.000108204	0.000474552	0.000291378	0.203005
Bacteria_Bacteroidota_Bacteroidia_Flavobacteriales_Flavobacteriaceae_Flavobacterium	0.134999	0.602326	0.368663	0.224668
Bacteria_Pseudomonadota_Gammaproteobacteria_Enterobacterales_Vibrionaceae_Photobacterium	1.44257	9.34095	5.39176	0.23323
Bacteria_Pseudomonadota_Gammaproteobacteria_Enterobacterales_Yersiniaceae_Serratia	0.00044813	0.00199505	0.00122159	0.247292
Bacteria_Pseudomonadota_unclassified4	0.858983	0.225962	0.542473	0.248082
Bacteria_Bacteroidota_Bacteroidia_Bacteroidales_Prevotellaceae_Alloprevotella	1.32524	9.10605e-05	0.662664	0.249405
Bacteria_Actinomycetota_Actinobacteria_Micrococcales_Microbacteriaceae_unclassified	2.76792	0.00010571	1.38401	0.249405
Bacteria_Pseudomonadota_Gammaproteobacteria_Enterobacterales_Pasteurellaceae_Haemophilus	0.788945	0.00138288	0.395164	0.264929
Bacteria_Bacillota_Bacilli_Lactobacillales_Streptococcaceae_Streptococcus	1.08799	5.98151	3.53475	0.26969
Bacteria_Fusobacteriota_Fusobacteriia_Fusobacteriales_Fusobacteriaceae_Fusobacterium	0.00707545	0.484173	0.245624	0.286814
Bacteria_Pseudomonadota_Alphaproteobacteria_Hyphomicrobiales_Rhizobiaceae_Chelativorans	0.000504178	0.000180179	0.000342178	0.30275
Bacteria_Pseudomonadota_Alphaproteobacteria_Reyranellales_Reyranellaceae_Reyranella1	0.000542938	0.000154639	0.000348788	0.30275
Bacteria_Pseudomonadota_unclassified6	0.303916	0.00555469	0.154735	0.30275
Bacteria_Pseudomonadota_Gammaproteobacteria_Pseudomonadales_Halomonadaceae_Halomonas	0.377147	0.00924557	0.193196	0.30737
Bacteria_Actinomycetota_Actinobacteria_Micrococcales_Micrococcaceae_Arthrobacter	0.576003	0.234536	0.405269	0.308879
Bacteria_Pseudomonadota_Gammaproteobacteria_Burkholderiales_Burkholderiaceae_Cupriavidus	0.00207756	0.99967	0.500874	0.30963
Bacteria_Pseudomonadota_Gammaproteobacteria_Burkholderiales_Oxalobacteraceae_Massilia	0.00653242	0.450944	0.228738	0.30988
Bacteria_Bacillota_Bacilli_Erysipelotrichales_Erysipelotrichaceae_Turicibacter	0.00077645	0	0.000388225	0.317311
Bacteria_Pseudomonadota_Gammaproteobacteria_Enterobacterales_Erwiniaceae_Siccibacter	0	0.000180179	9.00896e-05	0.317311
Bacteria_Actinomycetota_Actinobacteria_Micrococcales_Micrococcaceae_Micrococcus	0.408643	0	0.204322	0.317311
Bacteria_Pseudomonadota_Gammaproteobacteria_Pseudomonadales_unclassified	0.183033	0	0.0915165	0.317311
Bacteria_Pseudomonadota_Gammaproteobacteria_Pseudomonadales_Halomonadaceae_unclassified	0.342718	0	0.171359	0.317311
Bacteria_Actinomycetota_Thermoleophilia_Solirubrobacterales_unclassified	0.398933	0	0.199466	0.317311
Bacteria_Fusobacteriota_Fusobacteriia_Fusobacteriales_Leptotrichiaceae_unclassified	0	0.581351	0.290675	0.317311
Bacteria_Actinomycetota_unclassified1	0	0.00288989	0.00144495	0.317311
Bacteria_Patescibacteria_Saccharimonadia_Saccharimonadales_Incertae_Sedis	0	0.000154639	7.73194e-05	0.317311
Bacteria_Bacteroidota_Bacteroidia_Chitinophagales_Chitinophagaceae_unclassified	0	0.497741	0.24887	0.317311
Bacteria_Bacteroidota_Bacteroidia_Bacteroidales_Tannerellaceae_Tannerella	0	0.601611	0.300805	0.317311
Bacteria_Actinomycetota_Actinobacteria_Frankiales_Nakamurellaceae_Nakamurella	0	0.000231958	0.000115979	0.317311
Bacteria_Bacillota_Clostridia_Clostridiales_Clostridiaceae_unclassified	0	0.0834766	0.0417383	0.317311
Bacteria_Pseudomonadota_unclassified1	0	0.000528552	0.000264276	0.317311
Bacteria_Actinomycetota_Actinobacteria_Bifidobacteriales_Bifidobacteriaceae_unclassified	0.000312666	0	0.000156333	0.317311
Bacteria_Pseudomonadota_Alphaproteobacteria_Caulobacterales_Caulobacteraceae_Asticcacaulis	0	0.680177	0.340088	0.317311
Bacteria_Bacillota_Clostridia_Lachnospirales_Lachnospiraceae_Incertae_Sedis	0	0.373621	0.186811	0.317311
Bacteria_Bacillota_Bacilli_Staphylococcales_Staphylococcaceae_unclassified	0	0.0331059	0.0165529	0.317311
Bacteria_Pseudomonadota_Gammaproteobacteria_Enterobacterales_Colwelliaceae_Colwellia	0.000332764	0	0.000166382	0.317311
Bacteria_Actinomycetota_Actinobacteria_Propionibacteriales_Propionibacteriaceae_unclassified	0.714963	0	0.357482	0.317311
Bacteria_Chloroflexota_unclassified	0.000216407	0	0.000108204	0.317311
Bacteria_Verrucomicrobiota_Verrucomicrobiia_Verrucomicrobiales_Akkermansiaceae_Akkermansia	0	0.766421	0.383211	0.317311
Bacteria_Actinomycetota_Actinobacteria_Micromonosporales_Micromonosporaceae_Micromonospora	0	0.00067351	0.000336755	0.317311
Bacteria_Bacillota_Clostridia_Lachnospirales_Lachnospiraceae_Butyrivibrio	0.000380526	0	0.000190263	0.317311
Bacteria_Pseudomonadota_Alphaproteobacteria_Hyphomicrobiales_Xanthobacteraceae_unclassified	0.391458	0	0.195729	0.317311
Bacteria_Patescibacteria_Parcubacteria_unclassified	0.000253684	0	0.000126842	0.317311
Bacteria_Actinomycetota_Actinobacteria_Micrococcales_Micrococcaceae_unclassified1	0	0.328211	0.164105	0.317311
Bacteria_Bacillota_Clostridia_Oscillospirales_Ruminococcaceae_Ruminococcus	0.00214864	0	0.00107432	0.317311
Bacteria_Bacillota_Bacilli_Bacillales_Planococcaceae_Planococcus	0	0.000177989	8.89943e-05	0.317311
Bacteria_Verrucomicrobiota_Verrucomicrobiia_Verrucomicrobiales_Rubritaleaceae_Luteolibacter	0.42834	0	0.21417	0.317311
Bacteria_Bacillota_Bacilli_Lactobacillales_unclassified	0.262785	0	0.131392	0.317311
Bacteria_Bacillota_Bacilli_unclassified	0.317921	0	0.15896	0.317311
Bacteria_Pseudomonadota_Alphaproteobacteria_Hyphomicrobiales_unclassified	0	0.449903	0.224952	0.317311
Bacteria_Cyanobacteriota_Cyanobacteriia_unclassified	0.000221843	0	0.000110921	0.317311
Bacteria_Pseudomonadota_Alphaproteobacteria_Rhodobacterales_Paracoccaceae_Rhodovulum	0.000221843	0	0.000110921	0.317311
Bacteria_Pseudomonadota_Gammaproteobacteria_Pseudomonadales_Pseudomonadaceae_unclassified	0	0.735385	0.367693	0.317311
Bacteria_Pseudomonadota_Alphaproteobacteria_Sphingomonadales_Sphingomonadaceae_unclassified	0.422056	0	0.211028	0.317311
Bacteria_Pseudomonadota_Gammaproteobacteria_Burkholderiales_unclassified	0	0.372788	0.186394	0.317311
Bacteria_Pseudomonadota_Gammaproteobacteria_Enterobacterales_Enterobacteriaceae_unclassified	0	0.179348	0.0896742	0.317311
Bacteria_Bacillota_unclassified	0	1.3178	0.658899	0.317311
Bacteria_Bacillota_Bacilli_Bacillales_unclassified	0	0.330614	0.165307	0.317311
Bacteria_Actinomycetota_Actinobacteria_Propionibacteriales_Propionibacteriaceae_Propioniciclava	0.000216407	0	0.000108204	0.317311
Bacteria_Bacteroidota_unclassified	0.000544389	0.00103209	0.000788239	0.343844
Bacteria_Pseudomonadota_Gammaproteobacteria_Enterobacterales_Enterobacteriaceae_Klebsiella	0.00065786	0.00036011	0.000508985	0.343844
Bacteria_Bacteroidota_Bacteroidia_Flavobacteriales_Weeksellaceae_Elizabethkingia	0.575048	0.00264874	0.288849	0.344973
Bacteria_Pseudomonadota_Alphaproteobacteria_Hyphomicrobiales_Rhizobiaceae_Rhizobium	0.12202	0.00349361	0.0627569	0.355498
Bacteria_Verrucomicrobiota_Verrucomicrobiia_Opitutales_Puniceicoccaceae_Cerasicoccus	0.459159	0.00245463	0.230807	0.363185
Bacteria_Deinococcota_Deinococci_Deinococcales_Deinococcaceae_Deinococcus1	0.000756731	0.498213	0.249485	0.363185
Bacteria_Pseudomonadota_Gammaproteobacteria_Lysobacterales_Lysobacteraceae_Lysobacter	0.387353	0.000561355	0.193957	0.363185
Bacteria_Pseudomonadota_Gammaproteobacteria_Burkholderiales_Comamonadaceae_Acidovorax	0.0999183	0.0219973	0.0609578	0.374749
Bacteria_Pseudomonadota_Gammaproteobacteria_Burkholderiales_Comamonadaceae_Delftia	0.0832462	0.00337289	0.0433095	0.38747
Bacteria_Pseudomonadota_Gammaproteobacteria_Lysobacterales_Lysobacteraceae_Stenotrophomonas	0.0176261	0.660972	0.339299	0.38747
Bacteria_Bacillota_Bacilli_Staphylococcales_Staphylococcaceae_Staphylococcus	12.5553	3.54683	8.05107	0.401299
Bacteria_Pseudomonadota_Gammaproteobacteria_Burkholderiales_unclassified1	0.000167175	0.00115793	0.000662551	0.401952
Bacteria_Pseudomonadota_Gammaproteobacteria_Burkholderiales_Alcaligenaceae_Pigmentiphaga	0.113981	0.635107	0.374544	0.409943
Bacteria_Pseudomonadota_Gammaproteobacteria_Enterobacterales_Yersiniaceae_Yersinia	0.00175383	0.513215	0.257485	0.418243
Bacteria_Pseudomonadota_Gammaproteobacteria_Burkholderiales_Oxalobacteraceae_Undibacterium	0.0021491	0.325816	0.163983	0.422634
Bacteria_Pseudomonadota_Gammaproteobacteria_Pseudomonadales_Moraxellaceae_Acinetobacter	0.00202034	0.71624	0.35913	0.450566
Bacteria_Pseudomonadota_Alphaproteobacteria_Sphingomonadales_Sphingomonadaceae_Sphingomonas	0.00555448	5.60411	2.80483	0.452912
Bacteria_Bdellovibrionota_Bacteriovoracia_Bacteriovoracales_Bacteriovoracaceae_Peredibacter	8.27545e-05	0.648928	0.324505	0.454738
Bacteria_Actinomycetota_Actinobacteria_Propionibacteriales_Propionibacteriaceae_Microlunatus	0.00145911	0.364051	0.182755	0.454738
Bacteria_Pseudomonadota_Gammaproteobacteria_Burkholderiales_Rhodocyclaceae_Azoarcus	0.000212426	9.00896e-05	0.000151258	0.454738
Bacteria_Actinomycetota_Actinobacteria_Kitasatosporales_Streptomycetaceae_Streptomyces	0.897052	0.00010571	0.448579	0.454738
Bacteria_Actinomycetota_Actinobacteria_Mycobacteriales_Corynebacteriaceae_Corynebacterium1	0.507536	0.00010571	0.253821	0.454738
Bacteria_Pseudomonadota_Gammaproteobacteria_Lysobacterales_Lysobacteraceae_unclassified	0.287217	8.75725e-05	0.143652	0.454738
Bacteria_Bacillota_Clostridia_Lachnospirales_Lachnospiraceae_Blautia	0.580626	9.00896e-05	0.290358	0.454738
Bacteria_Actinomycetota_Actinobacteria_Micrococcales_Micrococcaceae_Nesterenkonia	0.000115861	0.00249195	0.0013039	0.454738
Bacteria_Cyanobacteriota_Cyanobacteriia_Chloroplast_Incertae_Sedis3	0.000188812	7.73194e-05	0.000133066	0.454738
Bacteria_Actinomycetota_Actinobacteria_Micrococcales_Micrococcaceae_unclassified	0.000110921	1.00461	0.502361	0.454738
Bacteria_Pseudomonadota_Gammaproteobacteria_Enterobacterales_Enterobacteriaceae_Enterobacter1	8.06088e-05	0.00105197	0.000566287	0.454738
Bacteria_Actinomycetota_Actinobacteria_Propionibacteriales_Propionibacteriaceae_Propionibacterium	0.184832	8.89943e-05	0.0924606	0.454738
Bacteria_Actinomycetota_Actinobacteria_Mycobacteriales_Nocardiaceae_Gordonia	8.06088e-05	0.000364102	0.000222356	0.454738
Bacteria_Cyanobacteriota_Cyanobacteriia_Chloroplast_Incertae_Sedis5	2.57035	2.84308	2.70672	0.461583
Bacteria_Pseudomonadota_Alphaproteobacteria_Rhodospirillales_unclassified	1.71808	3.18099	2.44953	0.461583
Bacteria_Actinomycetota_Actinobacteria_Propionibacteriales_Nocardioidaceae_Nocardioides	0.255749	0.000557914	0.128154	0.479241
Bacteria_Pseudomonadota_Alphaproteobacteria_Hyphomicrobiales_Rhizobiaceae_unclassified1	0.634411	0.799256	0.716833	0.499955
Bacteria_Bacillota_Bacilli_Bacillales_Incertae_Sedis1	0.297448	0.00168781	0.149568	0.503363
Bacteria_Pseudomonadota_Gammaproteobacteria_Pseudomonadales_Cellvibrionaceae_Cellvibrio	1.02654	0.491208	0.758872	0.507582
Bacteria_Pseudomonadota_Gammaproteobacteria_Enterobacterales_Vibrionaceae_Vibrio2	12.5412	1.51203	7.02663	0.507801
Bacteria_Pseudomonadota_Gammaproteobacteria_Enterobacterales_Alteromonadaceae_Alishewanella	0.00153293	0.00411149	0.00282221	0.513861
Bacteria_Pseudomonadota_Alphaproteobacteria_Rhodobacterales_Paracoccaceae_Rubellimicrobium	0.57199	0.00169724	0.286843	0.513861
Bacteria_Bacillota_Bacilli_Lactobacillales_Carnobacteriaceae_Granulicatella	0.000475527	0.00106053	0.000768028	0.538795
Bacteria_Bacillota_Clostridia_Clostridiales_unclassified	0.00604219	0.791155	0.398599	0.538795
Bacteria_Pseudomonadota_Gammaproteobacteria_Enterobacterales_Vibrionaceae_Vibrio1	0.7567	0.00765029	0.382175	0.539753
Bacteria_Actinomycetota_Actinobacteria_Propionibacteriales_Propionibacteriaceae_Jiangella	0.000110921	0.000575734	0.000343328	0.540787
Bacteria_Pseudomonadota_Gammaproteobacteria_Burkholderiales_Sulfuricellaceae_Sulfuricella	0.000750072	0.000129196	0.000439634	0.540787
Bacteria_Actinomycetota_Actinobacteria_Micrococcales_Brevibacteriaceae_Brevibacterium	0.20587	0.687702	0.446786	0.540787
Bacteria_Pseudomonadota_Gammaproteobacteria_Burkholderiales_Oxalobacteraceae_Herbaspirillum	0.761539	0.000180179	0.380859	0.540787
Bacteria_Bacteroidota_Bacteroidia_Bacteroidales_Bacteroidaceae_Bacteroides	0.729932	0.628538	0.679235	0.540787
Bacteria_Actinomycetota_Actinobacteria_Mycobacteriales_Corynebacteriaceae_Corynebacterium	4.33718	1.94925	3.14321	0.565992
Bacteria_Bacillota_Clostridia_Incertae_Sedis_Gracilibacteraceae_Gracilibacter	0.622948	0.00199039	0.312469	0.580673
Bacteria_Pseudomonadota_Alphaproteobacteria_Hyphomicrobiales_Xanthobacteraceae_Afipia	0.0564225	0.00206259	0.0292426	0.589439
Bacteria_Pseudomonadota_Gammaproteobacteria_Burkholderiales_Alcaligenaceae_Achromobacter	0.000699118	0.0203899	0.0105445	0.598966
Bacteria_Bacillota_Bacilli_Paenibacillales_Paenibacillaceae_Paenibacillus	0.754468	0.000805835	0.377637	0.61684
Bacteria_Bacteroidota_Bacteroidia_Flavobacteriales_Weeksellaceae_Chryseobacterium	0.0351664	0.132322	0.0837444	0.626494
Bacteria_Pseudomonadota_Gammaproteobacteria_Lysobacterales_Lysobacteraceae_Thermomonas	0.000477476	0.000193283	0.00033538	0.634283
Bacteria_Bacillota_Bacilli_Lactobacillales_Lactobacillaceae_Weissella	0.000128415	0.118273	0.0592009	0.634283
Bacteria_Pseudomonadota_Gammaproteobacteria_Enterobacterales_Vibrionaceae_Enterovibrio	0.000443686	0.00028589	0.000364788	0.634283
Bacteria_Bacteroidota_Bacteroidia_Chitinophagales_Saprospiraceae_unclassified	0.000474426	0.000516784	0.000495605	0.634283
Bacteria_Pseudomonadota_unclassified3	0.0353369	0.295639	0.165488	0.634283
Bacteria_Pseudomonadota_Gammaproteobacteria_Legionellales_Legionellaceae_Legionella	0.0194712	0.316386	0.167929	0.651294
Bacteria_Pseudomonadota_Gammaproteobacteria_Lysobacterales_Rhodanobacteraceae_Aquimonas	0.745646	0.00468573	0.375166	0.662668
Bacteria_Pseudomonadota_Gammaproteobacteria_Enterobacterales_Vibrionaceae_Aliivibrio	0.304827	0.784485	0.544656	0.689579
Bacteria_Pseudomonadota_Alphaproteobacteria_Sphingomonadales_Sphingomonadaceae_Sphingobium	0.310944	0.0465296	0.178737	0.698192
Bacteria_Actinomycetota_Actinobacteria_Micrococcales_Micrococcaceae_Kocuria	0.145459	0.414147	0.279803	0.741266
Bacteria_Bacillota_Bacilli_Bacillales_Bacillaceae_Geobacillus	0.0743421	0.419474	0.246908	0.754815
Bacteria_Pseudomonadota_Gammaproteobacteria_Pseudomonadales_Pseudomonadaceae_Pseudomonas	0.727021	0.019609	0.373315	0.757278
Bacteria_Bacteroidota_Bacteroidia_Cytophagales_Hymenobacteraceae_Hymenobacter	0.00112862	0.357888	0.179508	0.771188
Bacteria_Pseudomonadota_Gammaproteobacteria_Enterobacterales_Pectobacteriaceae_Pectobacterium	0.000224065	0.000277144	0.000250604	0.779953
Bacteria_Pseudomonadota_Gammaproteobacteria_Burkholderiales_Burkholderiaceae_Ralstonia1	0.150869	0.257718	0.204293	0.792594
Bacteria_Actinomycetota_Actinobacteria_Micrococcales_Micrococcaceae_Renibacterium	0.00209043	0.00047516	0.0012828	0.808406
Bacteria_Pseudomonadota_Gammaproteobacteria_Pseudomonadales_Moraxellaceae_Enhydrobacter	0.757359	0.000354555	0.378857	0.808406
Bacteria_Pseudomonadota_Gammaproteobacteria_Burkholderiales_Comamonadaceae_unclassified	1.86073	0.648284	1.25451	0.813556
Bacteria_Pseudomonadota_Alphaproteobacteria_Hyphomicrobiales_Devosiaceae_Devosia	0.451236	0.00109903	0.226168	0.817319
Bacteria_Pseudomonadota_Gammaproteobacteria_Burkholderiales_Rhodocyclaceae_Dechloromonas	0.0016204	0.00147417	0.00154729	0.817319
Bacteria_Actinomycetota_Acidimicrobiia_Microtrichales_Ilumatobacteraceae_Ilumatobacter	1.12458	0.00244899	0.563517	0.820093
Bacteria_Pseudomonadota_Gammaproteobacteria_Enterobacterales_Aeromonadaceae_Aeromonas	0.468508	0.00949378	0.239001	0.824927
Bacteria_Bacteroidota_Bacteroidia_Flavobacteriales_Flavobacteriaceae_unclassified	0.751946	0.769799	0.760873	0.824927
Bacteria_Actinomycetota_Actinobacteria_Propionibacteriales_Propionibacteriaceae_Propionibacterium1	6.27444	0.144216	3.20933	0.824927
Bacteria_Bacillota_Clostridia_Oscillospirales_Ethanoligenenaceae_Ethanoligenens	0.000767991	0.743598	0.372183	0.866876
Bacteria_Actinomycetota_Actinobacteria_Mycobacteriales_Nocardiaceae_Rhodococcus	0.000397257	0.587194	0.293796	0.866876
Bacteria_Pseudomonadota_Gammaproteobacteria_Pseudomonadales_Moraxellaceae_Moraxella	0.000511476	0.000387987	0.000449732	0.874641
Bacteria_Actinomycetota_Actinobacteria_Micrococcales_Micrococcaceae_Micrococcus1	0.00320966	1.11585	0.559531	0.891462
Bacteria_Thermodesulfobacteriota_Desulfovibrionia_Desulfovibrionales_Desulfovibrionaceae_Desulfovibrio	0.00141797	0.00138903	0.0014035	0.892681
Bacteria_Bacillota_Bacilli_Bacillales_Bacillaceae_Bacillus	0.864386	0.00830552	0.436346	0.894409
Bacteria_Bacteroidota_Bacteroidia_Bacteroidales_Porphyromonadaceae_unclassified	0.000199978	0.000166314	0.000183146	0.9035
Bacteria_Pseudomonadota_Gammaproteobacteria_Enterobacterales_Shewanellaceae_Shewanella	0.00329042	0.00593465	0.00461254	0.9035
Bacteria_Bacteroidota_Bacteroidia_Bacteroidales_Prevotellaceae_Prevotella	0.570801	0.000695339	0.285748	0.926382
Bacteria_Actinomycetota_Actinobacteria_Micrococcales_Cellulomonadaceae_Actinotalea	0.000115861	0.000129196	0.000122529	0.935565
Bacteria_Actinomycetota_Actinobacteria_Micrococcales_Dermabacteraceae_unclassified	0.000126842	0.679829	0.339978	0.935565
Bacteria_Fusobacteriota_Fusobacteriia_Fusobacteriales_Fusobacteriaceae_Cetobacterium	0.000161218	0.483138	0.24165	0.935565
Bacteria_Fusobacteriota_Fusobacteriia_Fusobacteriales_Fusobacteriaceae_Propionigenium	0.0414774	0.939384	0.490431	0.935565
Bacteria_Pseudomonadota_Alphaproteobacteria_Sphingomonadales_unclassified	0.17111	0.000194696	0.0856523	0.935565
Bacteria_Pseudomonadota_Gammaproteobacteria_Enterobacterales_Pseudoalteromonadaceae_Pseudoalteromonas	0.000579307	0.000180179	0.000379743	0.935565
Bacteria_Bacteroidota_Bacteroidia_Flavobacteriales_Weeksellaceae_Cloacibacterium	0.0091894	0.000336755	0.00476308	0.935565
Bacteria_Bacillota_Clostridia_Lachnospirales_Lachnospiraceae_Roseburia	0.000416888	0.000317131	0.00036701	0.935565
Bacteria_Pseudomonadota_Gammaproteobacteria_Enterobacterales_Pasteurellaceae_Aggregatibacter	0.000507368	0.000211421	0.000359394	0.935565
Bacteria_Bacillota_Bacilli_Lactobacillales_Lactobacillaceae_Leuconostoc	0.000238738	0.000444971	0.000341855	0.935565
Bacteria_Pseudomonadota_Gammaproteobacteria_Burkholderiales_Burkholderiaceae_Burkholderia-Caballeronia-Paraburkholderia	0.00166382	0.000112252	0.000888037	0.935565
Bacteria_Pseudomonadota_unclassified2	0.310624	0.000270269	0.155447	0.935565
Bacteria_Pseudomonadota_Alphaproteobacteria_Caulobacterales_Caulobacteraceae_Caulobacter	0.153378	1.82695	0.990162	0.962379
Bacteria_Bacillota_Clostridia_Clostridiales_Clostridiaceae_Clostridium_sensu_strictu	0.00173132	0.00354378	0.00263755	0.963152
Bacteria_Pseudomonadota_Alphaproteobacteria_Caulobacterales_Caulobacteraceae_Phenylobacterium	7.95674	0.0247238	3.99073	0.964784
