# Supplementary material for: Beyond Microbial Variability: Disclosing the Functional Redundancy of the Core Gut Microbiota of Farmed Gilthead Sea Bream from a Bayesian Network Perspective
Source: Microorganisms. 2025 Jan 17;13(1):198. doi: 10.3390/microorganisms13010198 (PMC11767429; doi:10.3390/microorganisms13010198)
Supplement: Supplementary file 1 [file microorganisms-13-00198-s001.zip › Supplementary Files revised/Table S3.xlsx]

## Sheet: NOPAP – PP
NOPAP – PP LV 2									NOPAP – PP LV 3
CTRLvsEGG	baseMean	log2FoldChange	lfcSE	stat	pvalue	padj		LV 2 Annotations	CTRLvsEGG	baseMean	log2FoldChange	lfcSE	stat	pvalue	padj
1.11 Xenobiotics biodegradation and metabolism	507120	-0.368366	0.100968	-3.64833	0.000263952	0.00659881		1.11 Xenobiotics biodegradation and metabolism	Benzoate degradation	36212.2	-0.488626	0.142122	-3.43806	0.000585888	0.0230135
1.0 Global and overview maps	73019.2	-0.290359	0.110392	-2.63025	0.00853219	0.106652		1.11 Xenobiotics biodegradation and metabolism	Chloroalkane and chloroalkene degradation	47162.8	-0.306599	0.0899476	-3.40864	0.000652864	0.0230135
1.2 Energy metabolism	398301	0.0652091	0.0333865	1.95316	0.050801	0.423342		1.11 Xenobiotics biodegradation and metabolism	Aminobenzoate degradation	28212.4	-0.438417	0.139776	-3.13657	0.00170938	0.0482046
1.5 Amino acid metabolism	950838	-0.0652972	0.0400869	-1.62889	0.103336	0.439579		1.9 Metabolism of terpenoids and polyketides	Biosynthesis of type II polyketide products	32.2351	-5.50302	1.85969	-2.95911	0.00308527	0.0725039
1.8 Metabolism of cofactors and vitamins	860135	0.0675694	0.0417415	1.61876	0.105499	0.439579		1.1 Carbohydrate metabolism	Butanoate metabolism	78126.8	-0.166099	0.0614405	-2.7034	0.00686332	0.138247
2.3 Folding sorting and degradation	242182	0.0949214	0.0550116	1.72548	0.084441	0.439579		1.0 Global and overview maps	Fatty acid metabolism	72779	-0.269111	0.110614	-2.43288	0.0149793	0.167635
1.6 Metabolism of other amino acids	337039	-0.107935	0.0712698	-1.51446	0.129909	0.463961		1.8 Metabolism of cofactors and vitamins	Ubiquinone and other terpenoid-quinone biosynthesis	51934.7	0.187954	0.0774323	2.42733	0.0152102	0.167635
1.1 Carbohydrate metabolism	1.00207e+06	-0.0550939	0.0394203	-1.3976	0.162232	0.499686		1.2 Energy metabolism	Photosynthesis	34001.8	0.282252	0.113259	2.49208	0.0126996	0.167635
1.9 Metabolism of terpenoids and polyketides	424428	-0.0768847	0.0592091	-1.29853	0.194106	0.499686		1.5 Amino acid metabolism	Phenylalanine metabolism	36675.5	-0.28605	0.120744	-2.36906	0.0178335	0.167635
2.2 Translation	192783	0.0765835	0.0619234	1.23674	0.216182	0.499686		1.11 Xenobiotics biodegradation and metabolism	Chlorocyclohexane and chlorobenzene degradation	20386.5	-0.481534	0.202412	-2.37897	0.0173609	0.167635
4.1 Transport and catabolism	25361.7	-0.0876475	0.0714385	-1.2269	0.219862	0.499686		1.11 Xenobiotics biodegradation and metabolism	Styrene degradation	34568.8	-0.522553	0.209244	-2.49734	0.0125129	0.167635
1.7 Glycan biosynthesis and metabolism	212054	0.0972641	0.0902969	1.07716	0.281409	0.575362		1.2 Energy metabolism	Carbon fixation in photosynthetic organisms	86856.8	0.0979167	0.0409466	2.39133	0.0167876	0.167635
2.4 Replication and repair	378537	0.0459213	0.0442327	1.03818	0.299188	0.575362		2.3 Folding, sorting and degradation	RNA degradation	44076	0.145314	0.0581194	2.50027	0.0124098	0.167635
5.2 Endocrine system	5562.75	0.160102	0.171132	0.935543	0.349508	0.624122		2.3 Folding, sorting and degradation	Sulfur relay system	97239	0.121948	0.0557396	2.18781	0.0286836	0.252774
5.10 Environmental adaptation	16513	0.0961051	0.110625	0.868749	0.384984	0.641641		1.8 Metabolism of cofactors and vitamins	One carbon pool by folate	105567	0.0899969	0.0425749	2.11385	0.034528	0.286379
1.3 Lipid metabolism	338929	-0.0380357	0.0612494	-0.620996	0.534602	0.648464		1.2 Energy metabolism	Oxidative phosphorylation	42951.7	0.125666	0.0631519	1.98989	0.0466026	0.288392
1.4 Nucleotide metabolism	125533	0.0393165	0.0522804	0.752031	0.452032	0.648464		1.10 Biosynthesis of other secondary metabolites	Penicillin and cephalosporin biosynthesis	8880.87	-0.598739	0.302617	-1.97854	0.0478683	0.288392
2.1 Transcription	54262.2	0.023158	0.038233	0.605707	0.54471	0.648464		1.5 Amino acid metabolism	Tyrosine metabolism	35784.3	-0.162636	0.0833879	-1.95036	0.0511334	0.288392
3.1 Membrane transport	170323	-0.0511574	0.0760319	-0.672841	0.501049	0.648464		1.11 Xenobiotics biodegradation and metabolism	Fluorobenzoate degradation	26360.2	-0.577961	0.289877	-1.99381	0.0461725	0.288392
4.2 Cell growth and death	101782	0.0316869	0.049325	0.64241	0.520607	0.648464		1.5 Amino acid metabolism	Tryptophan metabolism	49106.8	-0.227791	0.109861	-2.07344	0.038131	0.288392
5.1 Immune system	2163.75	-0.841387	1.30805	-0.643239	0.520069	0.648464		1.5 Amino acid metabolism	Phenylalanine, tyrosine and tryptophan biosynthesis	75258.3	0.0852381	0.0433284	1.96726	0.0491535	0.288392
3.2 Signal transduction	42560.2	-0.0522594	0.107905	-0.484308	0.628168	0.713827		1.11 Xenobiotics biodegradation and metabolism	Polycyclic aromatic hydrocarbon degradation	6009.96	-0.365509	0.183013	-1.99718	0.0458058	0.288392
1.10 Biosynthesis of other secondary metabolites	130325	-0.0211275	0.0569112	-0.371236	0.710462	0.740064		1.11 Xenobiotics biodegradation and metabolism	Caprolactam degradation	50189.7	-0.381729	0.187099	-2.04025	0.0413251	0.288392
4.5 Cell motility	228001	0.0656206	0.164829	0.398113	0.690547	0.740064		1.8 Metabolism of cofactors and vitamins	Biotin metabolism	88782.3	0.259827	0.135361	1.91951	0.0549195	0.297833
5.4 Digestive system	674.677	-0.0446867	0.580739	-0.0769481	0.938665	0.938665		1.6 Metabolism of other amino acids	beta-Alanine metabolism	59016.2	-0.189206	0.103268	-1.83218	0.0669244	0.349494
								1.1 Carbohydrate metabolism	Ascorbate and aldarate metabolism	30099.5	-0.211726	0.119955	-1.76504	0.0775568	0.377086
CTRLvsLOWFMFO	baseMean	log2FoldChange	lfcSE	stat	pvalue	padj		1.8 Metabolism of cofactors and vitamins	Nicotinate and nicotinamide metabolism	76740.4	0.0988714	0.0555175	1.78091	0.0749279	0.377086
1.11 Xenobiotics biodegradation and metabolism	518833	-0.247528	0.0920802	-2.68818	0.00718429	0.179607		1.5 Amino acid metabolism	Lysine degradation	42479.2	-0.193166	0.111355	-1.73469	0.0827961	0.38721
1.10 Biosynthesis of other secondary metabolites	134657	0.113872	0.0619567	1.83793	0.0660727	0.703901		1.7 Glycan biosynthesis and metabolism	Peptidoglycan biosynthesis	109944	0.0864592	0.0502185	1.72166	0.0851314	0.38721
1.3 Lipid metabolism	329779	-0.0738906	0.053714	-1.37563	0.168936	0.703901		2.2 Translation	Aminoacyl-tRNA biosynthesis	97073.8	0.0949729	0.0561035	1.69282	0.0904904	0.398723
1.8 Metabolism of cofactors and vitamins	843545	0.0555304	0.0393247	1.4121	0.15792	0.703901		1.5 Amino acid metabolism	Valine, leucine and isoleucine degradation	81492.1	-0.187966	0.113027	-1.66302	0.0963083	0.399396
2.3 Folding sorting and degradation	236984	0.0771385	0.0556674	1.3857	0.165837	0.703901		1.3 Lipid metabolism	Linoleic acid metabolism	14196	-0.433022	0.259202	-1.6706	0.0948014	0.399396
5.4 Digestive system	487.498	-1.1745	0.825308	-1.42311	0.154705	0.703901		1.11 Xenobiotics biodegradation and metabolism	Dioxin degradation	18077.7	-0.402618	0.25618	-1.57162	0.116038	0.40089
2.2 Translation	190073	0.0799994	0.0655611	1.22023	0.222379	0.79421		1.1 Carbohydrate metabolism	Propanoate metabolism	79520.7	-0.105249	0.0669965	-1.57096	0.116192	0.40089
1.0 Global and overview maps	75881.4	-0.126191	0.139432	-0.905032	0.365449	0.796714		1.8 Metabolism of cofactors and vitamins	Lipoic acid metabolism	108699	0.18155	0.115686	1.56933	0.116571	0.40089
1.4 Nucleotide metabolism	124121	0.0505773	0.0528707	0.956624	0.338757	0.796714		2.2 Translation	Ribosome	90125.2	0.101354	0.062241	1.62841	0.103437	0.40089
1.6 Metabolism of other amino acids	337491	-0.0600418	0.0591981	-1.01425	0.310462	0.796714		2.3 Folding, sorting and degradation	Protein export	97002.8	0.0992891	0.0619664	1.60231	0.109088	0.40089
1.7 Glycan biosynthesis and metabolism	209967	0.110892	0.113507	0.976958	0.32859	0.796714		2.4 Replication and repair	Mismatch repair	97988.3	0.0849804	0.0518086	1.64027	0.100948	0.40089
1.9 Metabolism of terpenoids and polyketides	440011	0.0708203	0.0817732	0.866057	0.386459	0.796714		2.4 Replication and repair	Homologous recombination	86489.3	0.081292	0.0516713	1.57325	0.115661	0.40089
2.4 Replication and repair	372200	0.0413708	0.0506768	0.816365	0.414291	0.796714		1.1 Carbohydrate metabolism	Glyoxylate and dicarboxylate metabolism	65412.5	-0.115901	0.0756334	-1.53241	0.125421	0.421057
1.2 Energy metabolism	386312	0.0211399	0.0306665	0.68935	0.490603	0.817672		1.9 Metabolism of terpenoids and polyketides	Zeatin biosynthesis	30310.5	0.105382	0.0716516	1.47076	0.141356	0.463516
5.1 Immune system	2128.55	-0.850366	1.21846	-0.697902	0.485239	0.817672		1.11 Xenobiotics biodegradation and metabolism	Xylene degradation	9823.31	-0.936485	0.652952	-1.43423	0.151506	0.485507
2.1 Transcription	53668.2	0.0343786	0.0667033	0.515395	0.606277	0.888424		1.3 Lipid metabolism	Glycerolipid metabolism	32536.8	-0.0871027	0.0626553	-1.39019	0.164471	0.515344
4.2 Cell growth and death	98168.2	-0.0288088	0.0615354	-0.468167	0.639665	0.888424		1.4 Nucleotide metabolism	Pyrimidine metabolism	67761.3	0.0766594	0.0564354	1.35836	0.174351	0.517449
5.2 Endocrine system	5440.64	0.139851	0.256983	0.544201	0.586303	0.888424		2.4 Replication and repair	DNA replication	75097.7	0.0656821	0.0488873	1.34354	0.179097	0.517449
1.1 Carbohydrate metabolism	1.00501e+06	-0.00238637	0.0375104	-0.063619	0.949274	0.949274		3.1 Membrane transport	ABC transporters	59492.1	-0.109375	0.0815442	-1.3413	0.179823	0.517449
1.5 Amino acid metabolism	954804	-0.00915995	0.043173	-0.212169	0.831976	0.949274		4.2 Cell growth and death	Cell cycle - Caulobacter	96983.4	0.064235	0.047411	1.35485	0.175464	0.517449
3.1 Membrane transport	169317	-0.0246816	0.0960152	-0.257059	0.797133	0.949274		1.5 Amino acid metabolism	Alanine, aspartate and glutamate metabolism	96190.9	0.0439447	0.0337742	1.30113	0.193213	0.54486
3.2 Signal transduction	42517.7	-0.0127908	0.138347	-0.0924543	0.926337	0.949274		5.2 Endocrine system	Insulin signaling pathway	4728.1	0.172033	0.136179	1.26329	0.206485	0.570869
4.1 Transport and catabolism	25688.2	-0.00679775	0.066383	-0.102402	0.918438	0.949274		1.1 Carbohydrate metabolism	Pentose and glucuronate interconversions	41174.3	-0.16087	0.132311	-1.21585	0.224043	0.585001
4.5 Cell motility	214603	-0.067651	0.239704	-0.282227	0.777769	0.949274		1.6 Metabolism of other amino acids	Taurine and hypotaurine metabolism	56535	-0.102239	0.0832335	-1.22833	0.219321	0.585001
5.10 Environmental adaptation	15846.4	0.0221572	0.145888	0.151878	0.879283	0.949274		1.2 Energy metabolism	Sulfur metabolism	67870.7	0.0567554	0.0466517	1.21658	0.223766	0.585001
								2.2 Translation	Ribosome biogenesis in eukaryotes	4936.21	0.152831	0.134347	1.13759	0.255294	0.65448
EGGvsLOWFMFO	baseMean	log2FoldChange	lfcSE	stat	pvalue	padj		1.4 Nucleotide metabolism	Purine metabolism	57355.3	0.0462714	0.0415003	1.11497	0.264865	0.655192
1.0 Global and overview maps	62568.2	0.15956	0.113363	1.40751	0.159277	0.642833		1.8 Metabolism of cofactors and vitamins	Vitamin B6 metabolism	78458.6	0.0627824	0.0560177	1.12076	0.26239	0.655192
1.1 Carbohydrate metabolism	898925	0.0466772	0.0360286	1.29556	0.195127	0.642833		1.11 Xenobiotics biodegradation and metabolism	Nitrotoluene degradation	19783.8	0.239977	0.225881	1.0624	0.288053	0.688397
1.10 Biosynthesis of other secondary metabolites	121904	0.127918	0.0731095	1.74968	0.0801735	0.642833		2.1 Transcription	RNA polymerase	54059.7	0.0431659	0.0406128	1.06287	0.287843	0.688397
1.2 Energy metabolism	360240	-0.0504824	0.0339471	-1.48709	0.136992	0.642833		1.6 Metabolism of other amino acids	Phosphonate and phosphinate metabolism	14126.7	-0.177405	0.172342	-1.02938	0.303302	0.689768
1.9 Metabolism of terpenoids and polyketides	390871	0.140206	0.0839675	1.66976	0.0949664	0.642833		1.7 Glycan biosynthesis and metabolism	Lipopolysaccharide biosynthesis	71443.1	0.205253	0.197451	1.03951	0.298565	0.689768
4.1 Transport and catabolism	22716.8	0.0742792	0.0586974	1.26546	0.205707	0.642833		2.4 Replication and repair	Nucleotide excision repair	44804.2	0.0574512	0.0546946	1.0504	0.293534	0.689768
4.2 Cell growth and death	90465.8	-0.0681464	0.0534659	-1.27458	0.202459	0.642833		1.3 Lipid metabolism	Glycerophospholipid metabolism	46329.7	0.0493261	0.0498921	0.988657	0.322831	0.722527
5.4 Digestive system	435.395	-1.13597	0.851233	-1.3345	0.18204	0.642833		4.1 Transport and catabolism	Peroxisome	24687	-0.0609716	0.0634396	-0.961096	0.336504	0.729954
1.11 Xenobiotics biodegradation and metabolism	414975	0.115685	0.104048	1.11185	0.266203	0.665507		5.10 Environmental adaptation	Plant-pathogen interaction	16475.1	0.120392	0.124378	0.967955	0.333067	0.729954
1.5 Amino acid metabolism	850881	0.0498449	0.0427804	1.16513	0.243965	0.665507		1.1 Carbohydrate metabolism	Citrate cycle (TCA cycle)	91142.8	0.0450733	0.0487553	0.92448	0.355237	0.736637
1.3 Lipid metabolism	296585	-0.0419112	0.0612266	-0.684526	0.493643	0.953291		1.11 Xenobiotics biodegradation and metabolism	Bisphenol degradation	20179	-1.11765	1.23272	-0.906654	0.36459	0.736637
1.6 Metabolism of other amino acids	296291	0.0420627	0.0547554	0.768193	0.442373	0.953291		1.8 Metabolism of cofactors and vitamins	Folate biosynthesis	87632.3	0.0408184	0.0450976	0.905113	0.365406	0.736637
5.10 Environmental adaptation	14934	-0.0803741	0.11798	-0.681253	0.495712	0.953291		1.11 Xenobiotics biodegradation and metabolism	Atrazine degradation	16390.9	-0.383705	0.423844	-0.905298	0.365308	0.736637
1.4 Nucleotide metabolism	114651	0.00437747	0.0325911	0.134315	0.893154	0.983005		1.10 Biosynthesis of other secondary metabolites	Betalain biosynthesis	4852.89	0.817132	0.903362	0.904545	0.365707	0.736637
1.7 Glycan biosynthesis and metabolism	197801	0.00825895	0.116917	0.0706396	0.943685	0.983005		4.5 Cell motility	Flagellar assembly	97552.7	0.159011	0.177742	0.894615	0.370993	0.736761
1.8 Metabolism of cofactors and vitamins	786947	-0.0185098	0.0368937	-0.501705	0.615875	0.983005		1.1 Carbohydrate metabolism	Inositol phosphate metabolism	22949.9	-0.084217	0.0984819	-0.855152	0.392467	0.747808
2.1 Transcription	49329.9	0.0057395	0.0660532	0.0868921	0.930757	0.983005		2.4 Replication and repair	Base excision repair	65398.1	0.0359295	0.0419017	0.857471	0.391185	0.747808
2.2 Translation	177778	-0.00400534	0.0517137	-0.0774522	0.938264	0.983005		4.2 Cell growth and death	Meiosis - yeast	1016.43	-0.362748	0.415865	-0.872274	0.383059	0.747808
2.3 Folding sorting and degradation	223162	-0.0243133	0.0504468	-0.481959	0.629835	0.983005		1.2 Energy metabolism	Carbon fixation pathways in prokaryotes	88382.7	0.0424229	0.0504568	0.840777	0.400473	0.752889
2.4 Replication and repair	344555	-0.0121737	0.0387033	-0.314539	0.753112	0.983005		1.10 Biosynthesis of other secondary metabolites	Isoflavonoid biosynthesis	1.96702	-1.00425	1.22555	-0.819429	0.412542	0.756243
3.1 Membrane transport	151591	0.0208505	0.0912367	0.228532	0.819232	0.983005		4.1 Transport and catabolism	Phagosome	0.55906	-2.45359	2.99711	-0.818654	0.412984	0.756243
3.2 Signal transduction	38057.5	0.0338108	0.111974	0.301951	0.762689	0.983005		1.5 Amino acid metabolism	Glycine, serine and threonine metabolism	81423.8	0.0390282	0.0509611	0.765843	0.44377	0.773835
4.5 Cell motility	200215	-0.14067	0.257047	-0.547255	0.584203	0.983005		1.6 Metabolism of other amino acids	Selenocompound metabolism	75666.2	0.034314	0.0465472	0.737188	0.461008	0.773835
5.2 Endocrine system	5249.59	-0.022783	0.228771	-0.0995885	0.920671	0.983005		1.11 Xenobiotics biodegradation and metabolism	Ethylbenzene degradation	21822.1	-0.943459	1.24378	-0.758544	0.448125	0.773835
5.1 Immune system	1381.8	-0.0268629	2.16148	-0.012428	0.990084	0.990084		1.9 Metabolism of terpenoids and polyketides	Monoterpenoid biosynthesis	0.426497	2.37293	3.01464	0.787138	0.431201	0.773835
								2.2 Translation	mRNA surveillance pathway	0.465371	-2.23195	3.00248	-0.743368	0.457259	0.773835
								2.3 Folding, sorting and degradation	Protein processing in endoplasmic reticulum	2427.51	0.189272	0.246085	0.769131	0.441815	0.773835
								3.1 Membrane transport	Bacterial secretion system	79145.4	0.0700751	0.0950526	0.737224	0.460986	0.773835
								4.1 Transport and catabolism	Endocytosis	0.444302	2.01312	2.76523	0.72801	0.466608	0.77402
								1.1 Carbohydrate metabolism	Pentose phosphate pathway	90462.7	0.0510716	0.0716031	0.713259	0.475685	0.779902
								1.9 Metabolism of terpenoids and polyketides	Polyketide sugar unit biosynthesis	16037	-1.15308	1.64166	-0.702384	0.482439	0.781885
								1.1 Carbohydrate metabolism	Galactose metabolism	38270.2	-0.0771065	0.111355	-0.692436	0.488663	0.782972
								1.2 Energy metabolism	Methane metabolism	29302.2	0.0303247	0.0465682	0.65119	0.514924	0.805294
								1.3 Lipid metabolism	Biosynthesis of unsaturated fatty acids	55631.8	-0.0447409	0.0694991	-0.643763	0.519729	0.805294
								5.1 Immune system	NOD-like receptor signaling pathway	2156.05	-0.813489	1.23471	-0.658851	0.509991	0.805294
								1.1 Carbohydrate metabolism	Glycolysis / Gluconeogenesis	79604.1	-0.0358854	0.0567437	-0.632413	0.527117	0.807865
								1.3 Lipid metabolism	Fatty acid biosynthesis	138695	0.0306748	0.0500541	0.612833	0.539987	0.816042
								1.3 Lipid metabolism	Primary bile acid biosynthesis	5047.06	-0.167429	0.275951	-0.606733	0.544028	0.816042
								1.3 Lipid metabolism	Steroid biosynthesis	998.034	0.528203	0.886109	0.596093	0.551113	0.817968
								1.10 Biosynthesis of other secondary metabolites	Flavonoid biosynthesis	1720.45	0.404773	0.694224	0.583058	0.559854	0.822286
								1.7 Glycan biosynthesis and metabolism	Glycosaminoglycan degradation	8460.91	0.235137	0.423603	0.555089	0.578834	0.841398
								1.1 Carbohydrate metabolism	Amino sugar and nucleotide sugar metabolism	56552.9	0.0425133	0.0803988	0.528781	0.596958	0.849105
								1.9 Metabolism of terpenoids and polyketides	Biosynthesis of 12-, 14- and 16-membered macrolides	0.24953	-1.37193	2.6088	-0.525885	0.598968	0.849105
								1.1 Carbohydrate metabolism	C5-Branched dibasic acid metabolism	134932	0.0413789	0.0793861	0.521236	0.602202	0.849105
								1.5 Amino acid metabolism	Cysteine and methionine metabolism	74134.8	0.026009	0.0526165	0.494312	0.621086	0.859591
								1.9 Metabolism of terpenoids and polyketides	Biosynthesis of vancomycin group antibiotics	96285.7	-0.0616769	0.12504	-0.493256	0.621832	0.859591
								1.9 Metabolism of terpenoids and polyketides	Biosynthesis of type II polyketide backbone	261.41	-0.729445	1.53244	-0.476003	0.634072	0.868002
								1.1 Carbohydrate metabolism	Starch and sucrose metabolism	47387.8	0.0382197	0.0859077	0.444892	0.656397	0.889923
								1.5 Amino acid metabolism	Histidine metabolism	82410.5	-0.0240864	0.0567332	-0.424556	0.671161	0.89381
								1.6 Metabolism of other amino acids	Cyanoamino acid metabolism	47313.8	-0.294841	0.716476	-0.411516	0.680694	0.89381
								2.1 Transcription	Spliceosome	0.217173	-1.26868	3.03131	-0.418525	0.675563	0.89381
								3.1 Membrane transport	Phosphotransferase system (PTS)	31124.4	-0.119135	0.293315	-0.406166	0.684621	0.89381
								1.8 Metabolism of cofactors and vitamins	Thiamine metabolism	83859.4	0.039074	0.100332	0.389445	0.696947	0.897673
								1.8 Metabolism of cofactors and vitamins	Pantothenate and CoA biosynthesis	112848	0.0217341	0.0617788	0.351805	0.724984	0.897673
								1.8 Metabolism of cofactors and vitamins	Retinol metabolism	5702.52	-0.97082	2.56131	-0.379032	0.704664	0.897673
								1.9 Metabolism of terpenoids and polyketides	Terpenoid backbone biosynthesis	83598.4	-0.0195688	0.0565887	-0.345807	0.729488	0.897673
								1.9 Metabolism of terpenoids and polyketides	Biosynthesis of siderophore group nonribosomal peptides	7024.46	-0.108877	0.31014	-0.351058	0.725545	0.897673
								2.3 Folding, sorting and degradation	Proteasome	658.438	0.218628	0.63875	0.342274	0.732145	0.897673
								2.4 Replication and repair	Non-homologous end-joining	7545.71	0.118743	0.339064	0.350208	0.726183	0.897673
								1.5 Amino acid metabolism	Arginine and proline metabolism	55396.2	-0.0191588	0.0582627	-0.328836	0.74228	0.902254
								5.4 Digestive system	Protein digestion and absorption	629.307	0.187905	0.608308	0.308898	0.757399	0.912763
								4.2 Cell growth and death	Apoptosis	3492.42	-0.0845327	0.292076	-0.28942	0.77226	0.922785
								1.5 Amino acid metabolism	Valine, leucine and isoleucine biosynthesis	145765.1004269+K120C120:J120C120:I120C120:H120	-0.0175583	0.0672003	-0.261283	0.793874	0.936956
								1.6 Metabolism of other amino acids	Glutathione metabolism	83249.6	0.0219566	0.0916676	0.239524	0.810699	0.936956
								1.8 Metabolism of cofactors and vitamins	Riboflavin metabolism	57311.3	-0.00834207	0.0346102	-0.241029	0.809532	0.936956
								3.2 Signal transduction	Two-component system	42459.3	-0.0287689	0.112901	-0.254816	0.798865	0.936956
								4.5 Cell motility	Bacterial chemotaxis	130238	0.0377065	0.183228	0.205791	0.836954	0.959436
								1.10 Biosynthesis of other secondary metabolites	Streptomycin biosynthesis	81867.6	0.0136283	0.0735139	0.185384	0.852928	0.969862
								1.3 Lipid metabolism	Steroid hormone biosynthesis	4729.46	0.057998	0.400269	0.144898	0.884792	0.988483
								1.7 Glycan biosynthesis and metabolism	N-Glycan biosynthesis	1909.32	-0.045876	0.339459	-0.135144	0.892498	0.988483
								1.10 Biosynthesis of other secondary metabolites	Tropane, piperidine and pyridine alkaloid biosynthesis	32556.5	-0.0118671	0.0871007	-0.136246	0.891627	0.988483
								5.2 Endocrine system	Renin-angiotensin system	824.386	0.27281	2.11457	0.129014	0.897346	0.988483
								1.1 Carbohydrate metabolism	Fructose and mannose metabolism	44683.8	-0.00861712	0.120108	-0.0717448	0.942805	0.990067
								1.5 Amino acid metabolism	Lysine biosynthesis	91527.1	0.00370071	0.0441095	0.0838983	0.933137	0.990067
								1.7 Glycan biosynthesis and metabolism	Other glycan degradation	19713.1	-0.0216608	0.454394	-0.0476696	0.96198	0.990067
								1.3 Lipid metabolism	Sphingolipid metabolism	8419.22	0.0357529	0.344939	0.10365	0.917447	0.990067
								1.1 Carbohydrate metabolism	Pyruvate metabolism	98045.2	-0.00311381	0.035255	-0.0883224	0.92962	0.990067
								1.11 Xenobiotics biodegradation and metabolism	Toluene degradation	46972.1	-0.00444444	0.0894603	-0.0496806	0.960377	0.990067
								1.2 Energy metabolism	Nitrogen metabolism	46507.8	-0.00525836	0.0794437	-0.0661898	0.947227	0.990067
								1.11 Xenobiotics biodegradation and metabolism	Metabolism of xenobiotics by cytochrome P450	39485.5	-0.168385	1.50843	-0.11163	0.911117	0.990067
								1.11 Xenobiotics biodegradation and metabolism	Drug metabolism - other enzymes	63567.7	-0.00719128	0.113849	-0.0631651	0.949635	0.990067
								1.3 Lipid metabolism	Secondary bile acid biosynthesis	29483.4	-0.0121972	0.410699	-0.0296987	0.976307	0.990896
								1.9 Metabolism of terpenoids and polyketides	Carotenoid biosynthesis	5725.42	0.00508172	0.445345	0.0114107	0.990896	0.990896
								1.9 Metabolism of terpenoids and polyketides	Biosynthesis of ansamycins	178474	0.00185717	0.0963105	0.0192831	0.984615	0.990896
								2.1 Transcription	Basal transcription factors	0.0639205	-0.0372839	3.04143	-0.0122587	0.990219	0.990896
									CTRLvsLOWFMFO	baseMean	log2FoldChange	lfcSE	stat	pvalue	padj
								1.3 Lipid metabolism	Primary bile acid biosynthesis	4158.88	-0.80729	0.354595	-2.27665	0.0228068	0.45989
								1.3 Lipid metabolism	Steroid hormone biosynthesis	3519.63	-0.901132	0.367634	-2.45117	0.0142394	0.45989
								1.11 Xenobiotics biodegradation and metabolism	Bisphenol degradation	23003.2	-0.553677	0.250541	-2.20992	0.0271104	0.45989
								1.10 Biosynthesis of other secondary metabolites	Streptomycin biosynthesis	86831.2	0.203697	0.0792834	2.56922	0.0101926	0.45989
								1.11 Xenobiotics biodegradation and metabolism	Chloroalkane and chloroalkene degradation	48672.8	-0.176905	0.0776323	-2.27876	0.0226815	0.45989
								1.11 Xenobiotics biodegradation and metabolism	Aminobenzoate degradation	28825.1	-0.334198	0.154902	-2.15749	0.0309678	0.45989
								1.11 Xenobiotics biodegradation and metabolism	Caprolactam degradation	48665	-0.452081	0.191688	-2.35842	0.0183531	0.45989
								1.9 Metabolism of terpenoids and polyketides	Biosynthesis of vancomycin group antibiotics	109126	0.312279	0.145952	2.13961	0.0323866	0.45989
								4.2 Cell growth and death	Apoptosis	2829.4	-0.763592	0.319484	-2.39008	0.0168447	0.45989
								5.4 Digestive system	Protein digestion and absorption	372.03	-1.86071	0.716033	-2.59864	0.00935938	0.45989
								1.6 Metabolism of other amino acids	beta-Alanine metabolism	57979.7	-0.21407	0.102362	-2.09131	0.0365005	0.471188
								1.5 Amino acid metabolism	Alanine, aspartate and glutamate metabolism	96353.5	0.0756421	0.0407065	1.85823	0.063136	0.471858
								1.5 Amino acid metabolism	Phenylalanine metabolism	37178	-0.212202	0.110675	-1.91734	0.0551947	0.471858
								1.11 Xenobiotics biodegradation and metabolism	Fluorobenzoate degradation	26822.9	-0.477948	0.239081	-1.9991	0.0455976	0.471858
								1.5 Amino acid metabolism	Tryptophan metabolism	49028.6	-0.202911	0.108315	-1.87334	0.0610213	0.471858
								1.9 Metabolism of terpenoids and polyketides	Polyketide sugar unit biosynthesis	23956.5	0.247628	0.125897	1.96691	0.0491938	0.471858
								1.3 Lipid metabolism	Linoleic acid metabolism	12973.4	-0.719905	0.369283	-1.94947	0.0512399	0.471858
								1.3 Lipid metabolism	Biosynthesis of unsaturated fatty acids	52866.1	-0.168673	0.0862018	-1.95672	0.0503807	0.471858
								2.3 Folding, sorting and degradation	Sulfur relay system	96488.5	0.127189	0.0679877	1.87077	0.0613776	0.471858
								1.6 Metabolism of other amino acids	Selenocompound metabolism	77296.5	0.120742	0.0664513	1.817	0.0692175	0.491444
								1.7 Glycan biosynthesis and metabolism	N-Glycan biosynthesis	2491.19	0.673621	0.380158	1.77195	0.0764024	0.492778
								1.11 Xenobiotics biodegradation and metabolism	Dioxin degradation	17395.6	-0.503594	0.290771	-1.73193	0.0832864	0.492778
								1.1 Carbohydrate metabolism	Propanoate metabolism	78504.1	-0.114533	0.0658372	-1.73964	0.0819223	0.492778
								1.8 Metabolism of cofactors and vitamins	One carbon pool by folate	103981	0.0745923	0.0430081	1.73438	0.0828509	0.492778
								1.5 Amino acid metabolism	Tyrosine metabolism	35569.4	-0.150227	0.0922959	-1.62767	0.103594	0.568933
								1.11 Xenobiotics biodegradation and metabolism	Xylene degradation	10938.7	-0.485672	0.298882	-1.62496	0.104171	0.568933
								1.3 Lipid metabolism	Secondary bile acid biosynthesis	24174.7	-0.627083	0.391379	-1.60224	0.109102	0.573797
								1.5 Amino acid metabolism	Lysine degradation	42404.6	-0.168674	0.111201	-1.51683	0.129309	0.633169
								1.6 Metabolism of other amino acids	Phosphonate and phosphinate metabolism	13713.5	-0.241778	0.159059	-1.52006	0.128497	0.633169
								1.8 Metabolism of cofactors and vitamins	Vitamin B6 metabolism	78072.9	0.0769132	0.051814	1.48441	0.1377	0.651782
								1.1 Carbohydrate metabolism	Ascorbate and aldarate metabolism	30144.3	-0.178006	0.12264	-1.45145	0.146656	0.671779
								1.6 Metabolism of other amino acids	Glutathione metabolism	77521.9	-0.160563	0.116491	-1.37833	0.168101	0.745949
								1.8 Metabolism of cofactors and vitamins	Ubiquinone and other terpenoid-quinone biosynthesis	50105.2	0.116769	0.093143	1.25366	0.209967	0.748156
								1.2 Energy metabolism	Photosynthesis	31599.6	0.110128	0.0825589	1.33393	0.182227	0.748156
								1.4 Nucleotide metabolism	Purine metabolism	57011.7	0.0562673	0.0446717	1.25957	0.207824	0.748156
								1.5 Amino acid metabolism	Glycine, serine and threonine metabolism	81645.5	0.0734725	0.0592995	1.23901	0.215343	0.748156
								1.5 Amino acid metabolism	Valine, leucine and isoleucine degradation	81740.2	-0.14924	0.115136	-1.29621	0.194904	0.748156
								1.5 Amino acid metabolism	Lysine biosynthesis	92719.2	0.0675751	0.0518875	1.30234	0.192801	0.748156
								1.10 Biosynthesis of other secondary metabolites	Tropane, piperidine and pyridine alkaloid biosynthesis	30944.4	-0.13201	0.0995985	-1.32542	0.185031	0.748156
								2.2 Translation	Aminoacyl-tRNA biosynthesis	95548.8	0.0771853	0.060972	1.26591	0.205544	0.748156
								2.4 Replication and repair	Nucleotide excision repair	44742.2	0.0796221	0.0648683	1.22744	0.219657	0.748156
								2.3 Folding, sorting and degradation	Protein processing in endoplasmic reticulum	2545.09	0.341411	0.279132	1.22312	0.221286	0.748156
								1.11 Xenobiotics biodegradation and metabolism	Benzoate degradation	39239.2	-0.192154	0.162579	-1.18191	0.237241	0.783446
								1.1 Carbohydrate metabolism	Pentose phosphate pathway	90396.6	0.0747553	0.064973	1.15056	0.249914	0.789231
								1.2 Energy metabolism	Photosynthesis - antenna proteins	5.24168	1.25453	1.12969	1.1105	0.266782	0.789231
								1.11 Xenobiotics biodegradation and metabolism	Chlorocyclohexane and chlorobenzene degradation	21866	-0.219804	0.195376	-1.12503	0.260575	0.789231
								1.9 Metabolism of terpenoids and polyketides	Biosynthesis of type II polyketide products	42.4668	-1.59895	1.41031	-1.13376	0.256897	0.789231
								2.3 Folding, sorting and degradation	Proteasome	743.211	0.551549	0.493988	1.11652	0.264198	0.789231
								1.11 Xenobiotics biodegradation and metabolism	Atrazine degradation	20654.9	0.323059	0.294426	1.09725	0.272531	0.789785
								1.0 Global and overview maps	Fatty acid metabolism	75316.7	-0.131796	0.129109	-1.02081	0.307346	0.807867
								1.10 Biosynthesis of other secondary metabolites	Penicillin and cephalosporin biosynthesis	11648	0.262179	0.259804	1.00914	0.312906	0.807867
								1.5 Amino acid metabolism	Phenylalanine, tyrosine and tryptophan biosynthesis	73370.7	0.0408752	0.0391375	1.0444	0.296301	0.807867
								1.11 Xenobiotics biodegradation and metabolism	Styrene degradation	37639.2	-0.208813	0.203423	-1.0265	0.304656	0.807867
								2.2 Translation	Ribosome biogenesis in eukaryotes	4870.84	0.144124	0.141698	1.01712	0.309098	0.807867
								2.2 Translation	Ribosome	88254.8	0.0689912	0.066297	1.04064	0.298043	0.807867
								2.4 Replication and repair	Homologous recombination	84745.7	0.0511632	0.0557937	0.917008	0.359139	0.864463
								2.4 Replication and repair	Non-homologous end-joining	6510.99	-0.297872	0.324858	-0.916932	0.359178	0.864463
								4.1 Transport and catabolism	Peroxisome	24451.9	-0.061258	0.0658113	-0.930812	0.351951	0.864463
								5.4 Digestive system	Bile secretion	82.5392	2.52471	2.67418	0.944105	0.345116	0.864463
								1.9 Metabolism of terpenoids and polyketides	Zeatin biosynthesis	29601.4	0.0656634	0.0752409	0.872708	0.382822	0.893873
								2.4 Replication and repair	Base excision repair	64901.2	0.0406167	0.0467315	0.86915	0.384765	0.893873
								3.1 Membrane transport	ABC transporters	62984.1	0.0835739	0.0972801	0.859105	0.390283	0.893873
								1.1 Carbohydrate metabolism	Citrate cycle (TCA cycle)	90589.9	0.0553641	0.0721799	0.767029	0.443064	0.894259
								1.7 Glycan biosynthesis and metabolism	Other glycan degradation	23322.2	0.460876	0.587023	0.785106	0.432391	0.894259
								1.7 Glycan biosynthesis and metabolism	Lipopolysaccharide biosynthesis	69503.3	0.160805	0.221186	0.727013	0.467218	0.894259
								1.3 Lipid metabolism	Arachidonic acid metabolism	4796.26	2.07376	2.88539	0.71871	0.47232	0.894259
								1.11 Xenobiotics biodegradation and metabolism	Ethylbenzene degradation	24123.4	-0.521443	0.720536	-0.723688	0.469258	0.894259
								1.1 Carbohydrate metabolism	Butanoate metabolism	79741.8	-0.075041	0.0957609	-0.783629	0.433258	0.894259
								1.8 Metabolism of cofactors and vitamins	Riboflavin metabolism	57837.4	0.0454879	0.0560119	0.812111	0.416728	0.894259
								1.8 Metabolism of cofactors and vitamins	Nicotinate and nicotinamide metabolism	74337.2	0.0371511	0.0472305	0.786592	0.431521	0.894259
								1.8 Metabolism of cofactors and vitamins	Pantothenate and CoA biosynthesis	112647	0.0435488	0.057715	0.75455	0.450519	0.894259
								1.9 Metabolism of terpenoids and polyketides	Biosynthesis of type II polyketide backbone	471.532	0.94366	1.25055	0.754598	0.45049	0.894259
								2.2 Translation	mRNA surveillance pathway	0.454057	-2.18325	3.00303	-0.727014	0.467217	0.894259
								2.4 Replication and repair	DNA replication	73775.2	0.0425386	0.0502996	0.845704	0.397718	0.894259
								4.1 Transport and catabolism	Phagosome	0.559434	-2.43959	2.9968	-0.814066	0.415607	0.894259
								1.4 Nucleotide metabolism	Pyrimidine metabolism	66213	0.0379123	0.0538982	0.703405	0.481804	0.899332
								3.1 Membrane transport	Phosphotransferase system (PTS)	30056.3	-0.200257	0.292789	-0.683961	0.494	0.899332
								5.1 Immune system	NOD-like receptor signaling pathway	2114.09	-0.848817	1.22467	-0.693096	0.488249	0.899332
								2.3 Folding, sorting and degradation	Protein export	94127.9	0.0413353	0.0636643	0.649269	0.516165	0.927789
								1.1 Carbohydrate metabolism	Galactose metabolism	39597.9	0.0485328	0.123389	0.393332	0.694074	0.966261
								1.2 Energy metabolism	Oxidative phosphorylation	41083.6	0.0284484	0.0587606	0.484141	0.628286	0.966261
								1.5 Amino acid metabolism	Valine, leucine and isoleucine biosynthesis	147665	0.0462123	0.0771413	0.59906	0.549133	0.966261
								1.5 Amino acid metabolism	Arginine and proline metabolism	55836	0.0308666	0.0645035	0.478527	0.632275	0.966261
								1.6 Metabolism of other amino acids	Taurine and hypotaurine metabolism	57309.7	-0.0345189	0.0689544	-0.500604	0.61665	0.966261
								1.9 Metabolism of terpenoids and polyketides	Biosynthesis of 12-, 14- and 16-membered macrolides	0.302291	-1.02333	2.5154	-0.406829	0.684134	0.966261
								1.7 Glycan biosynthesis and metabolism	Glycosaminoglycan degradation	7267.8	-0.169436	0.427946	-0.395928	0.692158	0.966261
								1.3 Lipid metabolism	Glycerolipid metabolism	33646	0.0389564	0.0674482	0.577575	0.563551	0.966261
								1.1 Carbohydrate metabolism	C5-Branched dibasic acid metabolism	130394	-0.0301841	0.0643215	-0.46927	0.638877	0.966261
								1.8 Metabolism of cofactors and vitamins	Thiamine metabolism	83453.5	0.0510955	0.105745	0.483195	0.628957	0.966261
								1.8 Metabolism of cofactors and vitamins	Biotin metabolism	81619.2	0.0574968	0.13951	0.412135	0.680241	0.966261
								1.8 Metabolism of cofactors and vitamins	Lipoic acid metabolism	102780	0.0525354	0.109771	0.478591	0.63223	0.966261
								1.8 Metabolism of cofactors and vitamins	Folate biosynthesis	84831.3	-0.0248272	0.060628	-0.409501	0.682172	0.966261
								1.10 Biosynthesis of other secondary metabolites	Isoflavonoid biosynthesis	2.22532	-0.553249	1.03009	-0.53709	0.591206	0.966261
								1.10 Biosynthesis of other secondary metabolites	Betalain biosynthesis	2930.8	-0.546162	0.945646	-0.577554	0.563565	0.966261
								1.11 Xenobiotics biodegradation and metabolism	Metabolism of xenobiotics by cytochrome P450	32682.8	-0.783287	1.94407	-0.402911	0.687014	0.966261
								1.9 Metabolism of terpenoids and polyketides	Biosynthesis of siderophore group nonribosomal peptides	6808.54	-0.171413	0.32776	-0.522982	0.600987	0.966261
								2.1 Transcription	RNA polymerase	53320.1	0.0307551	0.0650499	0.472792	0.636361	0.966261
								2.1 Transcription	Spliceosome	0.211893	-1.22859	3.03146	-0.405278	0.685273	0.966261
								3.1 Membrane transport	Bacterial secretion system	75180	-0.0497108	0.0911498	-0.545375	0.585496	0.966261
								4.2 Cell growth and death	Meiosis - yeast	1049.4	-0.228774	0.534779	-0.427792	0.668803	0.966261
								4.1 Transport and catabolism	Lysosome	1041.71	1.27871	2.38689	0.535721	0.592152	0.966261
								5.2 Endocrine system	Insulin signaling pathway	4498.21	0.0612344	0.138078	0.443477	0.657421	0.966261
								1.3 Lipid metabolism	Steroid biosynthesis	918.836	0.339356	0.983519	0.345042	0.730063	0.978008
								1.5 Amino acid metabolism	Histidine metabolism	81751.4	-0.020909	0.0573333	-0.364692	0.715341	0.978008
								1.2 Energy metabolism	Sulfur metabolism	66512.1	0.0273839	0.0778679	0.351671	0.725085	0.978008
								4.5 Cell motility	Flagellar assembly	88545	-0.0896012	0.2468	-0.363052	0.716566	0.978008
								1.1 Carbohydrate metabolism	Pentose and glucuronate interconversions	43303.7	0.0163688	0.144882	0.11298	0.910047	0.981294
								1.1 Carbohydrate metabolism	Fructose and mannose metabolism	44646.2	0.0158267	0.102825	0.153919	0.877673	0.981294
								1.3 Lipid metabolism	Fatty acid biosynthesis	136870	0.0198485	0.0639519	0.310366	0.756283	0.981294
								1.5 Amino acid metabolism	Cysteine and methionine metabolism	72683.5	-0.00406781	0.0479764	-0.0847879	0.93243	0.981294
								1.6 Metabolism of other amino acids	Cyanoamino acid metabolism	51423.8	-0.0127836	0.104147	-0.122746	0.902308	0.981294
								1.1 Carbohydrate metabolism	Starch and sucrose metabolism	46580.2	0.0152267	0.0969321	0.157086	0.875177	0.981294
								1.1 Carbohydrate metabolism	Amino sugar and nucleotide sugar metabolism	55421.2	0.0108087	0.0742541	0.145563	0.884266	0.981294
								1.7 Glycan biosynthesis and metabolism	Peptidoglycan biosynthesis	106030	0.0102809	0.0568357	0.180889	0.856455	0.981294
								1.1 Carbohydrate metabolism	Inositol phosphate metabolism	23514.8	0.0151312	0.107323	0.140988	0.88788	0.981294
								1.3 Lipid metabolism	Glycerophospholipid metabolism	45332.7	0.0147121	0.0569128	0.258502	0.79602	0.981294
								1.3 Lipid metabolism	Sphingolipid metabolism	8399.53	0.0624817	0.429127	0.145602	0.884236	0.981294
								1.1 Carbohydrate metabolism	Pyruvate metabolism	97349.7	0.00406595	0.0488603	0.0832158	0.93368	0.981294
								1.11 Xenobiotics biodegradation and metabolism	Toluene degradation	46291.3	-0.0165526	0.0915444	-0.180815	0.856513	0.981294
								1.11 Xenobiotics biodegradation and metabolism	Polycyclic aromatic hydrocarbon degradation	6574.81	-0.0514106	0.19177	-0.268085	0.788634	0.981294
								1.1 Carbohydrate metabolism	Glyoxylate and dicarboxylate metabolism	67727	0.0152671	0.08628	0.176949	0.859549	0.981294
								1.11 Xenobiotics biodegradation and metabolism	Nitrotoluene degradation	18508	0.0839999	0.267036	0.314564	0.753093	0.981294
								1.2 Energy metabolism	Carbon fixation in photosynthetic organisms	83186	0.00255212	0.0345233	0.0739245	0.94107	0.981294
								1.2 Energy metabolism	Carbon fixation pathways in prokaryotes	86373	0.00474499	0.0516411	0.0918841	0.92679	0.981294
								1.8 Metabolism of cofactors and vitamins	Retinol metabolism	7775.87	0.122648	1.83607	0.0667995	0.946741	0.981294
								1.9 Metabolism of terpenoids and polyketides	Terpenoid backbone biosynthesis	83622.2	0.0083178	0.0612268	0.135852	0.891938	0.981294
								1.9 Metabolism of terpenoids and polyketides	Carotenoid biosynthesis	5425.42	-0.128963	0.504659	-0.255545	0.798302	0.981294
								1.2 Energy metabolism	Nitrogen metabolism	45748	-0.0243543	0.0900544	-0.27044	0.786822	0.981294
								1.10 Biosynthesis of other secondary metabolites	Flavonoid biosynthesis	1348.75	-0.254721	0.773313	-0.329389	0.741862	0.981294
								1.9 Metabolism of terpenoids and polyketides	Biosynthesis of ansamycins	174905	-0.0302223	0.1306	-0.231411	0.816995	0.981294
								2.3 Folding, sorting and degradation	RNA degradation	41334.8	-0.00883088	0.0603122	-0.146419	0.88359	0.981294
								2.4 Replication and repair	Mismatch repair	94787.5	0.017819	0.0601651	0.296169	0.767101	0.981294
								3.2 Signal transduction	Two-component system	42256.2	-0.0144999	0.132953	-0.10906	0.913155	0.981294
								4.5 Cell motility	Bacterial chemotaxis	125078	-0.052633	0.2525	-0.208447	0.83488	0.981294
								4.2 Cell growth and death	Cell cycle - Caulobacter	93615.2	-0.00982634	0.0544199	-0.180565	0.856709	0.981294
								5.2 Endocrine system	Renin-angiotensin system	903.64	0.533557	2.88545	0.184913	0.853297	0.981294
								5.10 Environmental adaptation	Plant-pathogen interaction	15749.3	0.0202616	0.147094	0.137746	0.890441	0.981294
								1.1 Carbohydrate metabolism	Glycolysis / Gluconeogenesis	79839	-0.000315175	0.0644684	-0.00488883	0.996099	0.99764
								1.2 Energy metabolism	Methane metabolism	28739.6	0.00245821	0.0664807	0.0369763	0.970504	0.99764
								1.11 Xenobiotics biodegradation and metabolism	Drug metabolism - other enzymes	63213.7	0.00247929	0.0969835	0.025564	0.979605	0.99764
								2.1 Transcription	Basal transcription factors	0.0627994	-0.00899638	3.04143	-0.00295794	0.99764	0.99764
								4.1 Transport and catabolism	Endocytosis	0.0302705	-0.00899638	3.04143	-0.00295794	0.99764	0.99764
									EGGvsLOWFMFO	baseMean	log2FoldChange	lfcSE	stat	pvalue	padj
								1.9 Metabolism of terpenoids and polyketides	Biosynthesis of type II polyketide products	9.41244	3.80112	1.24211	3.06021	0.00221179	0.153719
								1.3 Lipid metabolism	Steroid hormone biosynthesis	3271.62	-0.956016	0.363754	-2.6282	0.00858393	0.195009
								1.10 Biosynthesis of other secondary metabolites	Penicillin and cephalosporin biosynthesis	8952.31	0.871402	0.339105	2.56971	0.0101783	0.195009
								1.10 Biosynthesis of other secondary metabolites	Streptomycin biosynthesis	79148.5	0.201128	0.0787654	2.55351	0.0106644	0.195009
								2.3 Folding, sorting and degradation	RNA degradation	39470.9	-0.143723	0.0550154	-2.61241	0.00899059	0.195009
								3.1 Membrane transport	ABC transporters	55102	0.202582	0.0794907	2.5485	0.0108188	0.195009
								5.4 Digestive system	Protein digestion and absorption	372.896	-2.04043	0.804695	-2.53566	0.0112235	0.195009
								1.9 Metabolism of terpenoids and polyketides	Biosynthesis of vancomycin group antibiotics	97286.2	0.385005	0.164293	2.3434	0.0191089	0.295126
								4.2 Cell growth and death	Apoptosis	2472.75	-0.669478	0.297423	-2.25093	0.0243901	0.339022
								1.3 Lipid metabolism	Glycerolipid metabolism	29647.7	0.136788	0.0627131	2.18116	0.0291713	0.361001
								1.2 Energy metabolism	Carbon fixation in photosynthetic organisms	78093.9	-0.0846779	0.0395738	-2.13975	0.032375	0.361001
								5.2 Endocrine system	Renin-angiotensin system	417.221	-4.94473	2.32924	-2.12289	0.0337627	0.361001
								1.7 Glycan biosynthesis and metabolism	N-Glycan biosynthesis	2239.84	0.73192	0.36557	2.00214	0.0452701	0.449468
								1.5 Amino acid metabolism	Lysine biosynthesis	84231.7	0.0755186	0.0383825	1.96753	0.0491224	0.455201
								1.3 Lipid metabolism	Primary bile acid biosynthesis	3506.88	-0.627299	0.336151	-1.86613	0.0620237	0.538831
								1.1 Carbohydrate metabolism	Glyoxylate and dicarboxylate metabolism	59113.5	0.142071	0.0791032	1.79602	0.0724912	0.559793
								1.3 Lipid metabolism	Biosynthesis of unsaturated fatty acids	47156.4	-0.114578	0.0633461	-1.80877	0.0704871	0.559793
								1.11 Xenobiotics biodegradation and metabolism	Benzoate degradation	30166.9	0.306067	0.173349	1.76561	0.0774616	0.566693
								1.6 Metabolism of other amino acids	Glutathione metabolism	70827	-0.173917	0.103885	-1.67413	0.0941056	0.654034
								1.11 Xenobiotics biodegradation and metabolism	Polycyclic aromatic hydrocarbon degradation	5296.59	0.324661	0.200073	1.62271	0.104651	0.661201
								1.10 Biosynthesis of other secondary metabolites	Betalain biosynthesis	3858.49	-1.35475	0.830073	-1.63209	0.10266	0.661201
								1.11 Xenobiotics biodegradation and metabolism	Styrene degradation	28606	0.32331	0.211096	1.53157	0.125628	0.671624
								1.8 Metabolism of cofactors and vitamins	Biotin metabolism	81131.1	-0.194765	0.126013	-1.5456	0.122201	0.671624
								1.11 Xenobiotics biodegradation and metabolism	Atrazine degradation	16796.5	0.711048	0.460312	1.54471	0.122417	0.671624
								1.10 Biosynthesis of other secondary metabolites	Tropane, piperidine and pyridine alkaloid biosynthesis	27945.8	-0.110931	0.0702957	-1.57806	0.114552	0.671624
								1.3 Lipid metabolism	Secondary bile acid biosynthesis	21808	-0.599938	0.407009	-1.47402	0.140477	0.697368
								1.11 Xenobiotics biodegradation and metabolism	Chloroalkane and chloroalkene degradation	39686.4	0.141115	0.0949985	1.48545	0.137425	0.697368
								1.2 Energy metabolism	Photosynthesis	31642.9	-0.161233	0.112318	-1.4355	0.151144	0.701754
								1.6 Metabolism of other amino acids	Selenocompound metabolism	70971.4	0.0985755	0.0695702	1.41692	0.156506	0.701754
								1.7 Glycan biosynthesis and metabolism	Peptidoglycan biosynthesis	99127.4	-0.0649414	0.0452947	-1.43375	0.151643	0.701754
								1.1 Carbohydrate metabolism	Pentose and glucuronate interconversions	37228	0.187426	0.138996	1.34843	0.177521	0.725902
								1.0 Global and overview maps	Fatty acid metabolism	62269.2	0.147848	0.107416	1.37641	0.168696	0.725902
								1.2 Energy metabolism	Oxidative phosphorylation	38954.5	-0.08655	0.0673003	-1.28603	0.198434	0.725902
								1.1 Carbohydrate metabolism	Inositol phosphate metabolism	20735.6	0.110739	0.0827813	1.33773	0.180984	0.725902
								1.8 Metabolism of cofactors and vitamins	Riboflavin metabolism	52326.2	0.0647997	0.0501526	1.29205	0.19634	0.725902
								1.8 Metabolism of cofactors and vitamins	Lipoic acid metabolism	99387.6	-0.11676	0.0899519	-1.29803	0.194277	0.725902
								4.2 Cell growth and death	Cell cycle - Caulobacter	86834.6	-0.063147	0.0491039	-1.28599	0.198448	0.725902
								1.11 Xenobiotics biodegradation and metabolism	Chlorocyclohexane and chlorobenzene degradation	16843.1	0.275642	0.223705	1.23217	0.217886	0.742113
								2.4 Replication and repair	Mismatch repair	88543.8	-0.056704	0.0463519	-1.22334	0.221203	0.742113
								2.4 Replication and repair	Non-homologous end-joining	6172.41	-0.405902	0.333982	-1.21534	0.224236	0.742113
								3.1 Membrane transport	Bacterial secretion system	69894.4	-0.109737	0.0879425	-1.24783	0.212093	0.742113
								1.1 Carbohydrate metabolism	Galactose metabolism	35021.2	0.138171	0.116731	1.18367	0.236542	0.747259
								1.5 Amino acid metabolism	Alanine, aspartate and glutamate metabolism	88722.7	0.0426968	0.0359582	1.1874	0.235068	0.747259
								1.2 Energy metabolism	Photosynthesis - antenna proteins	1355.43	-2.01675	1.76839	-1.14044	0.254102	0.767831
								1.9 Metabolism of terpenoids and polyketides	Biosynthesis of type II polyketide backbone	366.391	1.65751	1.4366	1.15377	0.248594	0.767831
								1.1 Carbohydrate metabolism	Butanoate metabolism	68340.9	0.102846	0.0918906	1.11923	0.263044	0.777938
								1.6 Metabolism of other amino acids	Taurine and hypotaurine metabolism	50188.1	0.078333	0.0709286	1.10439	0.269423	0.780203
								1.1 Carbohydrate metabolism	Glycolysis / Gluconeogenesis	71540.4	0.0475213	0.0511852	0.928419	0.353191	0.832517
								1.5 Amino acid metabolism	Glycine, serine and threonine metabolism	75056.1	0.0457899	0.0491369	0.931884	0.351396	0.832517
								1.5 Amino acid metabolism	Valine, leucine and isoleucine biosynthesis	133197	0.0760952	0.0784071	0.970515	0.33179	0.832517
								1.5 Amino acid metabolism	Arginine and proline metabolism	50307.7	0.0602627	0.0589782	1.02178	0.306886	0.832517
								1.5 Amino acid metabolism	Phenylalanine metabolism	30486.4	0.0846553	0.0861986	0.982095	0.326053	0.832517
								1.7 Glycan biosynthesis and metabolism	Other glycan degradation	21100	0.495237	0.532268	0.930429	0.352149	0.832517
								1.11 Xenobiotics biodegradation and metabolism	Aminobenzoate degradation	22342	0.115279	0.121145	0.95158	0.34131	0.832517
								1.8 Metabolism of cofactors and vitamins	Nicotinate and nicotinamide metabolism	69793.4	-0.0517706	0.0557601	-0.928451	0.353174	0.832517
								1.10 Biosynthesis of other secondary metabolites	Flavonoid biosynthesis	1436.54	-0.656413	0.654518	-1.00289	0.315912	0.832517
								2.3 Folding, sorting and degradation	Protein export	88389.3	-0.0463795	0.049974	-0.928071	0.353371	0.832517
								4.5 Cell motility	Flagellar assembly	85008.3	-0.241741	0.241612	-1.00053	0.317052	0.832517
								1.8 Metabolism of cofactors and vitamins	Folate biosynthesis	78078.6	-0.0543584	0.0603062	-0.901374	0.36739	0.837167
								5.2 Endocrine system	Insulin signaling pathway	4334.22	-0.101105	0.111605	-0.905922	0.364977	0.837167
								1.9 Metabolism of terpenoids and polyketides	Polyketide sugar unit biosynthesis	16293	1.41239	1.64148	0.86044	0.389547	0.872826
								1.7 Glycan biosynthesis and metabolism	Glycosaminoglycan degradation	7206.67	-0.396655	0.466922	-0.84951	0.395598	0.872826
								1.5 Amino acid metabolism	Phenylalanine, tyrosine and tryptophan biosynthesis	68559.9	-0.0331395	0.0403026	-0.822268	0.410924	0.892477
								1.4 Nucleotide metabolism	Purine metabolism	52541.5	0.0209367	0.0266455	0.785751	0.432013	0.909846
								1.1 Carbohydrate metabolism	C5-Branched dibasic acid metabolism	120013	-0.0600722	0.07561	-0.794501	0.426904	0.909846
								1.1 Carbohydrate metabolism	Pentose phosphate pathway	83439.3	0.0355872	0.0530078	0.671359	0.501992	0.923073
								1.4 Nucleotide metabolism	Pyrimidine metabolism	61671.2	-0.0275464	0.0375659	-0.73328	0.463388	0.923073
								1.3 Lipid metabolism	Arachidonic acid metabolism	4341.92	2.11724	2.88539	0.733779	0.463084	0.923073
								1.3 Lipid metabolism	Linoleic acid metabolism	9867.66	-0.278696	0.388478	-0.717405	0.473124	0.923073
								1.11 Xenobiotics biodegradation and metabolism	Xylene degradation	7159.89	0.456506	0.676144	0.675161	0.499574	0.923073
								1.2 Energy metabolism	Carbon fixation pathways in prokaryotes	79538.2	-0.0265496	0.0404258	-0.656749	0.511343	0.923073
								1.9 Metabolism of terpenoids and polyketides	Terpenoid backbone biosynthesis	75350.5	0.0393321	0.0591458	0.665003	0.506049	0.923073
								1.9 Metabolism of terpenoids and polyketides	Monoterpenoid biosynthesis	0.382701	-2.05394	3.01451	-0.681351	0.495649	0.923073
								1.10 Biosynthesis of other secondary metabolites	Isoflavonoid biosynthesis	1.44018	0.567589	0.833316	0.681121	0.495795	0.923073
								4.1 Transport and catabolism	Endocytosis	0.368294	-2.00226	3.01631	-0.66381	0.506812	0.923073
								5.10 Environmental adaptation	Plant-pathogen interaction	14896.2	-0.0900146	0.129942	-0.692726	0.488481	0.923073
								1.8 Metabolism of cofactors and vitamins	Ubiquinone and other terpenoid-quinone biosynthesis	48503.5	-0.060049	0.0949268	-0.632582	0.527007	0.93
								2.4 Replication and repair	Nucleotide excision repair	41386.2	0.0338791	0.053759	0.630204	0.528561	0.93
								4.1 Transport and catabolism	Lysosome	917.085	1.46811	2.39019	0.614222	0.539068	0.936631
								1.1 Carbohydrate metabolism	Citrate cycle (TCA cycle)	83511	0.0226334	0.0739887	0.305904	0.759678	0.950439
								1.1 Carbohydrate metabolism	Fructose and mannose metabolism	40388.7	0.036332	0.116988	0.310562	0.756134	0.950439
								1.1 Carbohydrate metabolism	Ascorbate and aldarate metabolism	25358.9	0.0438502	0.110467	0.396955	0.691401	0.950439
								1.3 Lipid metabolism	Steroid biosynthesis	992.966	-0.187305	0.914586	-0.204797	0.83773	0.950439
								1.5 Amino acid metabolism	Cysteine and methionine metabolism	66531.7	-0.0183036	0.0525339	-0.348416	0.727528	0.950439
								1.5 Amino acid metabolism	Valine, leucine and isoleucine degradation	69410.1	0.0504787	0.10737	0.470137	0.638257	0.950439
								1.5 Amino acid metabolism	Lysine degradation	35916.1	0.0354231	0.0896944	0.394931	0.692893	0.950439
								1.5 Amino acid metabolism	Histidine metabolism	73534.8	0.0152212	0.0491392	0.309756	0.756746	0.950439
								1.5 Amino acid metabolism	Tyrosine metabolism	30468	0.0230428	0.0883626	0.260776	0.794265	0.950439
								1.11 Xenobiotics biodegradation and metabolism	Bisphenol degradation	14170.1	0.574459	1.22887	0.46747	0.640163	0.950439
								1.11 Xenobiotics biodegradation and metabolism	Fluorobenzoate degradation	19659.8	0.104933	0.306158	0.342742	0.731793	0.950439
								1.5 Amino acid metabolism	Tryptophan metabolism	41000.2	0.035542	0.0868581	0.409196	0.682396	0.950439
								1.6 Metabolism of other amino acids	beta-Alanine metabolism	49110.2	-0.0145501	0.0840344	-0.173145	0.862537	0.950439
								1.6 Metabolism of other amino acids	Phosphonate and phosphinate metabolism	11662.4	-0.0527216	0.197648	-0.266745	0.789665	0.950439
								1.6 Metabolism of other amino acids	Cyanoamino acid metabolism	42341.5	0.294413	0.712796	0.41304	0.679577	0.950439
								1.1 Carbohydrate metabolism	Starch and sucrose metabolism	42817	-0.011465	0.0877323	-0.130682	0.896027	0.950439
								1.1 Carbohydrate metabolism	Amino sugar and nucleotide sugar metabolism	51012.9	-0.0201962	0.0772912	-0.2613	0.793861	0.950439
								1.9 Metabolism of terpenoids and polyketides	Biosynthesis of 12-, 14- and 16-membered macrolides	0.0504464	0.359512	2.15321	0.166965	0.867397	0.950439
								1.7 Glycan biosynthesis and metabolism	Lipopolysaccharide biosynthesis	67592.5	-0.0379919	0.236799	-0.16044	0.872535	0.950439
								1.3 Lipid metabolism	Glycerophospholipid metabolism	41818.6	-0.0242719	0.0445869	-0.544371	0.586186	0.950439
								1.1 Carbohydrate metabolism	Pyruvate metabolism	88235.5	0.0187727	0.0431031	0.43553	0.663178	0.950439
								1.11 Xenobiotics biodegradation and metabolism	Dioxin degradation	13505.1	-0.0949314	0.297866	-0.318705	0.74995	0.950439
								1.11 Xenobiotics biodegradation and metabolism	Nitrotoluene degradation	18275.9	-0.141397	0.300247	-0.470937	0.637686	0.950439
								1.11 Xenobiotics biodegradation and metabolism	Ethylbenzene degradation	15689.2	0.435113	1.4644	0.297126	0.76637	0.950439
								1.8 Metabolism of cofactors and vitamins	One carbon pool by folate	97284	-0.00449643	0.032372	-0.138899	0.88953	0.950439
								1.2 Energy metabolism	Methane metabolism	26344.8	-0.0173918	0.0540993	-0.321479	0.747848	0.950439
								1.8 Metabolism of cofactors and vitamins	Thiamine metabolism	76738.9	0.0243009	0.113036	0.214983	0.82978	0.950439
								1.8 Metabolism of cofactors and vitamins	Vitamin B6 metabolism	72365.1	0.024459	0.0551835	0.44323	0.6576	0.950439
								1.8 Metabolism of cofactors and vitamins	Pantothenate and CoA biosynthesis	102968	0.0335367	0.0620858	0.540167	0.589082	0.950439
								1.8 Metabolism of cofactors and vitamins	Retinol metabolism	5432.13	1.10055	2.55567	0.430632	0.666736	0.950439
								1.9 Metabolism of terpenoids and polyketides	Carotenoid biosynthesis	4939.79	-0.11727	0.463123	-0.253215	0.800102	0.950439
								1.9 Metabolism of terpenoids and polyketides	Zeatin biosynthesis	27844.1	-0.0285571	0.0564657	-0.505742	0.613038	0.950439
								1.2 Energy metabolism	Nitrogen metabolism	41424	-0.0092526	0.0755875	-0.122409	0.902575	0.950439
								1.2 Energy metabolism	Sulfur metabolism	61548.5	-0.0189459	0.0762562	-0.24845	0.803786	0.950439
								1.11 Xenobiotics biodegradation and metabolism	Caprolactam degradation	38189.6	-0.0627523	0.13611	-0.461042	0.644768	0.950439
								1.11 Xenobiotics biodegradation and metabolism	Metabolism of xenobiotics by cytochrome P450	27615.6	-0.598861	1.93881	-0.308881	0.757412	0.950439
								1.11 Xenobiotics biodegradation and metabolism	Drug metabolism - other enzymes	57192.9	0.0218832	0.103034	0.212387	0.831805	0.950439
								1.9 Metabolism of terpenoids and polyketides	Biosynthesis of ansamycins	158619	-0.0219659	0.119265	-0.184178	0.853874	0.950439
								1.9 Metabolism of terpenoids and polyketides	Biosynthesis of siderophore group nonribosomal peptides	5951.3	-0.0479931	0.339111	-0.141526	0.887454	0.950439
								2.2 Translation	Aminoacyl-tRNA biosynthesis	89545.5	-0.00643807	0.0516977	-0.124533	0.900893	0.950439
								2.2 Translation	Ribosome	82892.2	-0.0211007	0.0515018	-0.409708	0.68202	0.950439
								2.4 Replication and repair	DNA replication	68452.2	-0.012329	0.0367214	-0.335745	0.737064	0.950439
								2.3 Folding, sorting and degradation	Proteasome	720.639	0.3417	0.64596	0.528979	0.59682	0.950439
								2.4 Replication and repair	Base excision repair	59610.3	0.016371	0.0397703	0.411638	0.680605	0.950439
								2.4 Replication and repair	Homologous recombination	79053.1	-0.019644	0.0387322	-0.507175	0.612032	0.950439
								2.3 Folding, sorting and degradation	Sulfur relay system	91254.2	0.0168697	0.0679188	0.24838	0.80384	0.950439
								2.3 Folding, sorting and degradation	Protein processing in endoplasmic reticulum	2455.54	0.165305	0.309295	0.534457	0.593026	0.950439
								3.2 Signal transduction	Two-component system	37932.1	0.0231209	0.113111	0.204408	0.838034	0.950439
								3.1 Membrane transport	Phosphotransferase system (PTS)	26076.5	-0.0698096	0.31591	-0.22098	0.825108	0.950439
								4.5 Cell motility	Bacterial chemotaxis	114797	-0.0835104	0.264253	-0.316024	0.751984	0.950439
								4.2 Cell growth and death	Meiosis - yeast	839.295	0.146126	0.465088	0.314191	0.753376	0.950439
								4.1 Transport and catabolism	Peroxisome	21710.8	0.0101444	0.05713	0.177566	0.859064	0.950439
								1.3 Lipid metabolism	Sphingolipid metabolism	7731.6	0.0383105	0.439134	0.087241	0.93048	0.972456
								1.3 Lipid metabolism	Fatty acid biosynthesis	125471	0.000662817	0.0574624	0.0115348	0.990797	0.998281
								1.11 Xenobiotics biodegradation and metabolism	Toluene degradation	41955.2	-0.00197978	0.079518	-0.0248972	0.980137	0.998281
								1.1 Carbohydrate metabolism	Propanoate metabolism	68612	0.00163208	0.0606631	0.026904	0.978536	0.998281
								2.2 Translation	Ribosome biogenesis in eukaryotes	4650.67	-0.000451126	0.123401	-0.00365577	0.997083	0.998281
								2.1 Transcription	RNA polymerase	49108.5	-0.000139129	0.0645845	-0.00215421	0.998281	0.998281
								5.1 Immune system	NOD-like receptor signaling pathway	1381.96	-0.033087	1.99237	-0.0166069	0.98675	0.998281

## Sheet: NOPAP – SCPs Insects
NOPAP – SCPs/Insects LV2									NOPAP – SCPs/Insects LV3
CTRLvsNOPAP	baseMean	log2FoldChange	lfcSE	stat	pvalue	padj		LV 2 Annotations	CTRLvsNOPAP	baseMean	log2FoldChange	lfcSE	stat	pvalue	padj
1.11 Xenobiotics biodegradation and metabolism	359063	0.319497	0.161422	1.97926	0.0477863	0.401568		1.11 Xenobiotics biodegradation and metabolism	Fluorobenzoate degradation	14796.8	0.88208	0.318439	2.77001	0.00560545	0.204599
1.4 Nucleotide metabolism	94369.4	-0.116233	0.0612346	-1.89815	0.0576764	0.401568		1.5 Amino acid metabolism	Alanine, aspartate and glutamate metabolism	73356.4	-0.134891	0.0467046	-2.88817	0.00387495	0.204599
1.8 Metabolism of cofactors and vitamins	647966	-0.123706	0.0578068	-2.13999	0.0323556	0.401568		1.9 Metabolism of terpenoids and polyketides	Biosynthesis of type II polyketide backbone	65.6075	-7.06373	2.48233	-2.8456	0.00443275	0.204599
2.3 Folding sorting and degradation	178088	-0.133509	0.0616092	-2.16703	0.0302323	0.401568		2.3 Folding, sorting and degradation	Sulfur relay system	71165.5	-0.204114	0.0658466	-3.09985	0.00193621	0.204599
6.4 Infectious disease: bacterial	8145.39	-0.731472	0.399241	-1.83216	0.0669279	0.401568		1.5 Amino acid metabolism	Glycine, serine and threonine metabolism	64715.3	-0.117138	0.0460739	-2.5424	0.0110093	0.32147
1.0 Global and overview maps	52075.9	0.248965	0.150484	1.65442	0.0980417	0.490209		1.5 Amino acid metabolism	Histidine metabolism	67502.8	-0.151348	0.0637858	-2.37275	0.0176562	0.429634
1.10 Biosynthesis of other secondary metabolites	97894.3	0.117828	0.092377	1.27552	0.202126	0.581083		1.0 Global and overview maps	Fatty acid metabolism	52278	0.269349	0.140729	1.91395	0.0556267	0.502535
1.2 Energy metabolism	294949	-0.0427693	0.0332454	-1.28647	0.198278	0.581083		1.1 Carbohydrate metabolism	Pyruvate metabolism	70803.2	-0.118686	0.0551832	-2.15077	0.0314944	0.502535
1.3 Lipid metabolism	244513	-0.0793275	0.0664321	-1.19411	0.232433	0.581083		1.10 Biosynthesis of other secondary metabolites	Streptomycin biosynthesis	66727.7	0.181462	0.0838191	2.16492	0.0303937	0.502535
1.6 Metabolism of other amino acids	241934	0.117491	0.0916518	1.28192	0.19987	0.581083		1.11 Xenobiotics biodegradation and metabolism	Chlorocyclohexane and chlorobenzene degradation	18354.7	0.554792	0.286481	1.93657	0.0527976	0.502535
3.1 Membrane transport	117856	-0.112488	0.0788114	-1.4273	0.153493	0.581083		1.11 Xenobiotics biodegradation and metabolism	Benzoate degradation	23691.9	0.408193	0.214223	1.90546	0.0567198	0.502535
5.4 Digestive system	1428.95	0.873299	0.705082	1.23858	0.215502	0.581083		1.11 Xenobiotics biodegradation and metabolism	Aminobenzoate degradation	19579.4	0.485762	0.275235	1.7649	0.0775806	0.502535
6.11 Drug resistance: antimicrobial	4905.78	-0.931278	0.836186	-1.11372	0.265399	0.612459		1.11 Xenobiotics biodegradation and metabolism	Drug metabolism - other enzymes	52698	-0.184652	0.102356	-1.80402	0.0712279	0.502535
2.2 Translation	142274	-0.0679199	0.0689981	-0.984375	0.324931	0.613148		1.3 Lipid metabolism	Secondary bile acid biosynthesis	24580	-0.924862	0.511707	-1.8074	0.0706993	0.502535
2.4 Replication and repair	285510	-0.0656858	0.062494	-1.05107	0.293224	0.613148		1.3 Lipid metabolism	Linoleic acid metabolism	9804.95	0.813422	0.463345	1.75554	0.0791665	0.502535
6.5 Infectious disease: parasitic	3622.49	0.337962	0.344807	0.98015	0.327012	0.613148		1.4 Nucleotide metabolism	Pyrimidine metabolism	50420.2	-0.117726	0.0588026	-2.00206	0.0452785	0.502535
1.1 Carbohydrate metabolism	758410	-0.0335827	0.0378429	-0.887426	0.37485	0.62475		1.5 Amino acid metabolism	Lysine biosynthesis	69172.9	-0.0894747	0.0436068	-2.05185	0.0401842	0.502535
5.2 Endocrine system	4233.22	-0.201936	0.220659	-0.915149	0.360114	0.62475		1.8 Metabolism of cofactors and vitamins	Ubiquinone and other terpenoid-quinone biosynthesis	38888.3	-0.251094	0.111895	-2.24401	0.0248315	0.502535
1.5 Amino acid metabolism	730431	-0.0362976	0.0428711	-0.846668	0.39718	0.627126		1.8 Metabolism of cofactors and vitamins	Vitamin B6 metabolism	58885.5	-0.127723	0.0691259	-1.84769	0.0646473	0.502535
4.5 Cell motility	157269	0.193193	0.261821	0.737881	0.460587	0.676904		1.8 Metabolism of cofactors and vitamins	Folate biosynthesis	69395.6	-0.170937	0.0958296	-1.78376	0.0744619	0.502535
5.5 Excretory system	0.808518	-2.14343	2.99254	-0.716257	0.473833	0.676904		1.9 Metabolism of terpenoids and polyketides	Biosynthesis of vancomycin group antibiotics	83594.9	0.259148	0.135625	1.91077	0.056034	0.502535
4.2 Cell growth and death	77051.6	0.0479288	0.0903048	0.530745	0.595596	0.812176		3.1 Membrane transport	ABC transporters	44705	-0.218153	0.119702	-1.82247	0.0683838	0.502535
4.1 Transport and catabolism	20143.2	0.0472421	0.120795	0.391095	0.695727	0.90747		4.2 Cell growth and death	Meiosis - yeast	1139.59	0.951849	0.490363	1.94111	0.0522448	0.502535
2.1 Transcription	38267.1	0.0200972	0.0744074	0.270097	0.787086	0.983857		1.10 Biosynthesis of other secondary metabolites	Betalain biosynthesis	882.033	2.46062	1.43336	1.71668	0.086038	0.504493
3.2 Signal transduction	28994.4	-0.0294109	0.131551	-0.22357	0.823092	0.987711		1.11 Xenobiotics biodegradation and metabolism	Caprolactam degradation	30593.3	0.471949	0.275224	1.71478	0.0863858	0.504493
1.7 Glycan biosynthesis and metabolism	160485	0.00535423	0.104199	0.0513847	0.959019	0.992075		1.3 Lipid metabolism	Glycerophospholipid metabolism	31647.6	-0.0968179	0.0578169	-1.67456	0.0940207	0.508408
1.9 Metabolism of terpenoids and polyketides	360767	0.00917963	0.0931015	0.0985981	0.921457	0.992075		1.5 Amino acid metabolism	Arginine and proline metabolism	41098.5	-0.098774	0.0589722	-1.67493	0.0939487	0.508408
5.1 Immune system	691.793	-0.208871	2.36735	-0.0882301	0.929694	0.992075		1.4 Nucleotide metabolism	Purine metabolism	44199.8	-0.0840138	0.0519585	-1.61694	0.105891	0.51064
5.10 Environmental adaptation	11497.6	0.00156427	0.157484	0.00993283	0.992075	0.992075		1.5 Amino acid metabolism	Cysteine and methionine metabolism	55908.3	-0.0632825	0.0396926	-1.59431	0.110866	0.51064
6.6 Immune disease	0.0726759	0.53236	3.04143	0.175036	0.861051	0.992075		1.5 Amino acid metabolism	Valine, leucine and isoleucine degradation	61304.4	0.241836	0.153506	1.57542	0.11516	0.51064
								1.6 Metabolism of other amino acids	Selenocompound metabolism	61328.2	0.0843495	0.0536406	1.57249	0.115836	0.51064
								1.8 Metabolism of cofactors and vitamins	One carbon pool by folate	79736.7	-0.0899848	0.057213	-1.5728	0.115764	0.51064
								2.4 Replication and repair	Homologous recombination	64907.3	-0.1239	0.0802087	-1.54472	0.122414	0.51064
								2.4 Replication and repair	Non-homologous end-joining	7321.34	0.746894	0.479136	1.55883	0.119036	0.51064
								6.4 Infectious disease: bacterial	Epithelial cell signaling in Helicobacter pylori infection	3969.17	-0.436133	0.277582	-1.57119	0.116139	0.51064
								1.1 Carbohydrate metabolism	Citrate cycle (TCA cycle)	70861.2	-0.0743677	0.0501942	-1.4816	0.138447	0.511352
								1.1 Carbohydrate metabolism	Pentose phosphate pathway	70971.7	-0.105813	0.0742454	-1.42518	0.154106	0.511352
								1.11 Xenobiotics biodegradation and metabolism	Chloroalkane and chloroalkene degradation	33382.9	0.306956	0.213244	1.43946	0.150021	0.511352
								1.2 Energy metabolism	Carbon fixation in photosynthetic organisms	67783	-0.103122	0.0722458	-1.42737	0.153472	0.511352
								1.8 Metabolism of cofactors and vitamins	Lipoic acid metabolism	80658.1	-0.140029	0.0935911	-1.49618	0.134606	0.511352
								2.3 Folding, sorting and degradation	RNA degradation	31760.4	-0.0799853	0.0549029	-1.45685	0.145158	0.511352
								2.4 Replication and repair	DNA replication	56372.6	-0.110275	0.0727699	-1.5154	0.129671	0.511352
								5.4 Digestive system	Protein digestion and absorption	1254.28	1.03911	0.690319	1.50526	0.132257	0.511352
								6.5 Infectious disease: parasitic	African trypanosomiasis	2878.7	0.586798	0.408048	1.43806	0.150417	0.511352
								1.9 Metabolism of terpenoids and polyketides	Zeatin biosynthesis	23100.6	-0.132481	0.0952969	-1.39019	0.164471	0.533618
								1.2 Energy metabolism	Nitrogen metabolism	33657.8	-0.10289	0.0754703	-1.36332	0.172782	0.548395
								1.1 Carbohydrate metabolism	Inositol phosphate metabolism	17164.7	0.244404	0.189714	1.28828	0.197648	0.601181
								1.11 Xenobiotics biodegradation and metabolism	Bisphenol degradation	15923.3	1.25648	0.970127	1.29517	0.19526	0.601181
								2.4 Replication and repair	Mismatch repair	71184.3	-0.0907143	0.071442	-1.26976	0.20417	0.608344
								1.8 Metabolism of cofactors and vitamins	Biotin metabolism	64240.6	-0.209824	0.170415	-1.23125	0.21823	0.637231
								1.10 Biosynthesis of other secondary metabolites	Flavonoid biosynthesis	936.599	1.20927	1.00837	1.19923	0.230439	0.646249
								1.6 Metabolism of other amino acids	Glutathione metabolism	61203.1	0.147563	0.126511	1.16641	0.24345	0.646249
								2.2 Translation	Ribosome biogenesis in eukaryotes	3453.64	-0.222345	0.188326	-1.18064	0.237747	0.646249
								3.1 Membrane transport	Bacterial secretion system	51811.5	0.0717865	0.0595706	1.20507	0.228178	0.646249
								5.2 Endocrine system	Renin-angiotensin system	552.42	-2.37062	2.01659	-1.17556	0.239772	0.646249
								1.1 Carbohydrate metabolism	Glycolysis / Gluconeogenesis	60482.9	-0.0833798	0.0755076	-1.10426	0.269481	0.683961
								1.2 Energy metabolism	Carbon fixation pathways in prokaryotes	66790.1	-0.0455892	0.0410233	-1.1113	0.266439	0.683961
								6.4 Infectious disease: bacterial	Staphylococcus aureus infection	4018.13	-0.992596	0.903072	-1.09913	0.27171	0.683961
								1.11 Xenobiotics biodegradation and metabolism	Xylene degradation	5841.26	0.828498	0.767371	1.07966	0.280295	0.685468
								1.7 Glycan biosynthesis and metabolism	N-Glycan biosynthesis	2860.32	0.438651	0.407475	1.07651	0.281699	0.685468
								1.3 Lipid metabolism	Steroid biosynthesis	643.023	1.05974	1.04178	1.01724	0.309038	0.694148
								1.3 Lipid metabolism	Steroid hormone biosynthesis	1955.36	-0.783954	0.755282	-1.03796	0.299288	0.694148
								1.5 Amino acid metabolism	Tyrosine metabolism	28093.1	0.129898	0.125946	1.03138	0.302363	0.694148
								1.5 Amino acid metabolism	Phenylalanine metabolism	32142.1	0.177976	0.174565	1.01954	0.307947	0.694148
								6.11 Drug resistance: antimicrobial	beta-Lactam resistance	4903.23	-0.905416	0.863347	-1.04873	0.294303	0.694148
								1.3 Lipid metabolism	Glycerolipid metabolism	23683	-0.120746	0.123384	-0.978614	0.327771	0.725069
								1.8 Metabolism of cofactors and vitamins	Thiamine metabolism	68576.6	-0.069149	0.0725706	-0.952851	0.340666	0.742346
								1.11 Xenobiotics biodegradation and metabolism	Polycyclic aromatic hydrocarbon degradation	4245.71	0.550256	0.60514	0.909303	0.36319	0.768489
								1.2 Energy metabolism	Methane metabolism	21410.5	-0.0543738	0.0593139	-0.916712	0.359294	0.768489
								2.2 Translation	Aminoacyl-tRNA biosynthesis	71639.5	-0.0454198	0.0512207	-0.886747	0.375215	0.771569
								2.3 Folding, sorting and degradation	Protein export	72977.9	-0.0585601	0.0659362	-0.888134	0.374469	0.771569
								4.5 Cell motility	Flagellar assembly	57969.4	0.204729	0.234356	0.873581	0.382347	0.775314
								1.8 Metabolism of cofactors and vitamins	Pantothenate and CoA biosynthesis	87606	-0.0345659	0.0407433	-0.848383	0.396225	0.79245
								1.11 Xenobiotics biodegradation and metabolism	Ethylbenzene degradation	15590.6	1.33991	1.65555	0.809346	0.418316	0.825326
								1.1 Carbohydrate metabolism	Butanoate metabolism	59426.9	0.0481074	0.0625779	0.76876	0.442036	0.827336
								1.1 Carbohydrate metabolism	C5-Branched dibasic acid metabolism	103652	-0.0389167	0.0551906	-0.705132	0.480728	0.827336
								1.10 Biosynthesis of other secondary metabolites	Isoflavonoid biosynthesis	161.503	-1.1272	1.52324	-0.740002	0.459298	0.827336
								1.5 Amino acid metabolism	Tryptophan metabolism	36502.7	0.104584	0.144199	0.725277	0.468282	0.827336
								1.5 Amino acid metabolism	Phenylalanine, tyrosine and tryptophan biosynthesis	57512.3	-0.0389487	0.055843	-0.697468	0.48551	0.827336
								1.6 Metabolism of other amino acids	beta-Alanine metabolism	42307.4	0.115131	0.162098	0.710257	0.477545	0.827336
								1.9 Metabolism of terpenoids and polyketides	Carotenoid biosynthesis	10047	0.359271	0.466649	0.769897	0.441361	0.827336
								2.2 Translation	Ribosome	67487.9	-0.0517006	0.070061	-0.737937	0.460553	0.827336
								3.1 Membrane transport	Phosphotransferase system (PTS)	21751	-0.256362	0.335015	-0.765223	0.444139	0.827336
								4.1 Transport and catabolism	Peroxisome	19570.3	0.0818337	0.103446	0.79108	0.428898	0.827336
								4.2 Cell growth and death	Apoptosis	3592.04	0.307639	0.442931	0.694553	0.487335	0.827336
								5.5 Excretory system	Vasopressin-regulated water reabsorption	0.798778	-2.10883	2.99287	-0.704617	0.481048	0.827336
								1.1 Carbohydrate metabolism	Starch and sucrose metabolism	37673.2	0.0865595	0.130421	0.66369	0.506888	0.848562
								6.4 Infectious disease: bacterial	Bacterial invasion of epithelial cells	14.1087	-1.07656	1.6397	-0.656563	0.511462	0.848562
								1.6 Metabolism of other amino acids	Taurine and hypotaurine metabolism	42922.4	-0.0672063	0.104133	-0.645386	0.518677	0.850863
								1.1 Carbohydrate metabolism	Pentose and glucuronate interconversions	31611.4	0.0907056	0.144263	0.628751	0.529512	0.852831
								1.3 Lipid metabolism	Fatty acid biosynthesis	93457.5	-0.0406177	0.064923	-0.625628	0.531559	0.852831
								4.5 Cell motility	Bacterial chemotaxis	100293	0.199301	0.329772	0.60436	0.545605	0.865851
								1.2 Energy metabolism	Oxidative phosphorylation	30814.7	0.0480064	0.0821739	0.584205	0.559082	0.868362
								4.2 Cell growth and death	Cell cycle - Caulobacter	72520.3	0.0404602	0.0687783	0.58827	0.556351	0.868362
								1.11 Xenobiotics biodegradation and metabolism	Dioxin degradation	12393.6	0.388444	0.698273	0.556292	0.578011	0.888312
								2.1 Transcription	RNA polymerase	38367.9	0.0355179	0.0651556	0.545125	0.585668	0.890703
								1.7 Glycan biosynthesis and metabolism	Other glycan degradation	23739.7	0.241612	0.463483	0.521297	0.60216	0.897095
								6.5 Infectious disease: parasitic	Amoebiasis	717.396	-0.384838	0.730515	-0.526803	0.59833	0.897095
								1.3 Lipid metabolism	Arachidonic acid metabolism	8886.74	0.923706	2.07959	0.444176	0.656915	0.959096
								1.7 Glycan biosynthesis and metabolism	Peptidoglycan biosynthesis	80581.7	-0.0246624	0.0545293	-0.452279	0.651068	0.959096
								1.1 Carbohydrate metabolism	Fructose and mannose metabolism	33714	-0.0185986	0.129505	-0.143613	0.885806	0.974144
								1.1 Carbohydrate metabolism	Galactose metabolism	34450.8	0.0607432	0.191035	0.317969	0.750509	0.974144
								1.1 Carbohydrate metabolism	Ascorbate and aldarate metabolism	20041.2	0.0472599	0.241782	0.195465	0.845029	0.974144
								1.1 Carbohydrate metabolism	Amino sugar and nucleotide sugar metabolism	43623.9	-0.0280836	0.0906964	-0.309645	0.756831	0.974144
								1.1 Carbohydrate metabolism	Glyoxylate and dicarboxylate metabolism	49681.3	0.0251201	0.113325	0.221664	0.824576	0.974144
								1.1 Carbohydrate metabolism	Propanoate metabolism	56443.3	0.0227619	0.0826261	0.27548	0.782947	0.974144
								1.10 Biosynthesis of other secondary metabolites	Penicillin and cephalosporin biosynthesis	4731.28	-0.0889995	0.724655	-0.122816	0.902252	0.974144
								1.10 Biosynthesis of other secondary metabolites	Tropane, piperidine and pyridine alkaloid biosynthesis	24810.8	-0.0426013	0.114077	-0.373443	0.708819	0.974144
								1.11 Xenobiotics biodegradation and metabolism	Toluene degradation	35027.8	-0.0085826	0.11342	-0.0756712	0.939681	0.974144
								1.11 Xenobiotics biodegradation and metabolism	Nitrotoluene degradation	12079	0.0418765	0.502369	0.0833582	0.933567	0.974144
								1.11 Xenobiotics biodegradation and metabolism	Styrene degradation	22590.8	0.119643	0.350269	0.341573	0.732672	0.974144
								1.11 Xenobiotics biodegradation and metabolism	Atrazine degradation	14432.6	-0.14494	0.773302	-0.18743	0.851324	0.974144
								1.11 Xenobiotics biodegradation and metabolism	Metabolism of xenobiotics by cytochrome P450	29833.5	0.500159	1.27639	0.391856	0.695165	0.974144
								1.2 Energy metabolism	Photosynthesis	20943.7	0.324082	1.01831	0.318255	0.750291	0.974144
								1.2 Energy metabolism	Photosynthesis - antenna proteins	0.387735	-0.239091	3.03252	-0.0788425	0.937158	0.974144
								1.2 Energy metabolism	Sulfur metabolism	54448.6	-0.0336579	0.0884176	-0.38067	0.703448	0.974144
								1.3 Lipid metabolism	Sphingolipid metabolism	6997.91	0.143798	0.426738	0.336971	0.736139	0.974144
								1.5 Amino acid metabolism	Valine, leucine and isoleucine biosynthesis	113326	0.0095316	0.0534257	0.178408	0.858402	0.974144
								1.5 Amino acid metabolism	Lysine degradation	31855.3	0.0148387	0.109295	0.135767	0.892005	0.974144
								1.6 Metabolism of other amino acids	Phosphonate and phosphinate metabolism	11421.2	0.0112574	0.110262	0.102097	0.91868	0.974144
								1.6 Metabolism of other amino acids	Cyanoamino acid metabolism	23583.4	0.710632	2.17387	0.326897	0.743746	0.974144
								1.7 Glycan biosynthesis and metabolism	Glycosaminoglycan degradation	10178.7	-0.160572	0.495434	-0.324104	0.74586	0.974144
								1.7 Glycan biosynthesis and metabolism	Lipopolysaccharide biosynthesis	43728.8	-0.0166678	0.252916	-0.0659024	0.947456	0.974144
								1.8 Metabolism of cofactors and vitamins	Riboflavin metabolism	43615.5	-0.0292766	0.117664	-0.248815	0.803504	0.974144
								1.8 Metabolism of cofactors and vitamins	Nicotinate and nicotinamide metabolism	55527.3	-0.0164299	0.0752247	-0.218411	0.827109	0.974144
								1.9 Metabolism of terpenoids and polyketides	Tetracycline biosynthesis	11032	-0.485853	2.88537	-0.168385	0.86628	0.974144
								1.9 Metabolism of terpenoids and polyketides	Polyketide sugar unit biosynthesis	14925.3	0.149192	1.22503	0.121786	0.903069	0.974144
								1.9 Metabolism of terpenoids and polyketides	Terpenoid backbone biosynthesis	64823.8	-0.0221529	0.0553138	-0.400495	0.688792	0.974144
								1.9 Metabolism of terpenoids and polyketides	Biosynthesis of ansamycins	148418	-0.0535572	0.197695	-0.270908	0.786462	0.974144
								1.9 Metabolism of terpenoids and polyketides	Biosynthesis of siderophore group nonribosomal peptides	5533.71	0.0325442	0.294435	0.110531	0.911988	0.974144
								1.9 Metabolism of terpenoids and polyketides	Biosynthesis of type II polyketide products	0.118845	0.868575	3.04143	0.285581	0.775199	0.974144
								2.3 Folding, sorting and degradation	Proteasome	1232.17	0.0845117	0.735664	0.114878	0.908542	0.974144
								2.3 Folding, sorting and degradation	Protein processing in endoplasmic reticulum	1381.55	0.019822	0.268195	0.0739088	0.941083	0.974144
								2.4 Replication and repair	Base excision repair	51622.7	0.0128471	0.0558796	0.229906	0.818165	0.974144
								3.2 Signal transduction	Two-component system	29131.3	-0.0179995	0.132804	-0.135534	0.892189	0.974144
								4.1 Transport and catabolism	Lysosome	638.484	-0.480435	2.8855	-0.1665	0.867763	0.974144
								5.1 Immune system	NOD-like receptor signaling pathway	692.105	-0.202423	2.31248	-0.0875351	0.930246	0.974144
								5.10 Environmental adaptation	Plant-pathogen interaction	11551.5	0.0120271	0.170473	0.070551	0.943755	0.974144
								5.2 Endocrine system	Insulin signaling pathway	3693.4	0.0741314	0.184786	0.401175	0.688291	0.974144
								6.4 Infectious disease: bacterial	Vibrio cholerae infection	6.27042	0.438942	1.24425	0.352776	0.724256	0.974144
								6.5 Infectious disease: parasitic	Malaria	0.0598923	-0.377615	3.03891	-0.12426	0.901109	0.974144
								6.6 Immune disease	Systemic lupus erythematosus	0.0731128	0.547979	3.04143	0.180171	0.857018	0.974144
								1.8 Metabolism of cofactors and vitamins	Retinol metabolism	2594.76	-0.129839	2.88539	-0.0449987	0.964108	0.984334
								1.3 Lipid metabolism	Primary bile acid biosynthesis	4777.1	0.0052067	0.456784	0.0113986	0.990905	0.996878
								1.3 Lipid metabolism	Biosynthesis of unsaturated fatty acids	38985	0.000423175	0.108153	0.00391276	0.996878	0.996878
								2.4 Replication and repair	Nucleotide excision repair	34801.6	0.000725272	0.0740124	0.00979933	0.992181	0.996878

## Sheet: PAPs – SCPs
PAPs – SCPs LV 2									PAPs – SCPs LV 3
CTRLvsLS50	baseMean	log2FoldChange	lfcSE	stat	pvalue	padj		LV 2 Annotations	CTRLvsLS50	baseMean	log2FoldChange	lfcSE	stat	pvalue	padj
1.10 Biosynthesis of other secondary metabolites	114577	0.103902	0.0600882	1.72916	0.0837811	0.865738		1.1 Carbohydrate metabolism	Inositol phosphate metabolism	18220.5	0.566451	0.164936	3.43438	0.000593915	0.0896811
4.1 Transport and catabolism	22318.5	-0.177591	0.098594	-1.80123	0.0716662	0.865738		1.10 Biosynthesis of other secondary metabolites	Streptomycin biosynthesis	73172.8	0.215654	0.0692597	3.1137	0.00184755	0.13949
5.4 Digestive system	849.968	-1.07454	0.553093	-1.94279	0.0520419	0.865738		1.9 Metabolism of terpenoids and polyketides	Biosynthesis of type II polyketide backbone	55.8386	-4.44602	1.6999	-2.61546	0.0089107	0.448505
1.0 Global and overview maps	72213.9	-0.128661	0.183351	-0.701721	0.482853	0.964987		1.2 Energy metabolism	Carbon fixation in photosynthetic organisms	66222	0.135464	0.0587466	2.30591	0.0211156	0.797115
1.1 Carbohydrate metabolism	819196	0.025296	0.0430427	0.587696	0.556736	0.964987		1.0 Global and overview maps	Fatty acid metabolism	71669	-0.0972093	0.181588	-0.535328	0.592423	0.999956
1.11 Xenobiotics biodegradation and metabolism	450541	-0.170597	0.151717	-1.12444	0.260827	0.964987		1.1 Carbohydrate metabolism	Glycolysis / Gluconeogenesis	62014.1	0.0976505	0.0583674	1.67303	0.0943209	0.999956
1.3 Lipid metabolism	271999	-0.0567393	0.089238	-0.63582	0.524894	0.964987		1.1 Carbohydrate metabolism	Citrate cycle (TCA cycle)	73168.3	-0.0411735	0.0646913	-0.636461	0.524476	0.999956
1.4 Nucleotide metabolism	95652	-0.0346563	0.054496	-0.635943	0.524814	0.964987		1.1 Carbohydrate metabolism	Pentose phosphate pathway	69208.2	0.0643259	0.0971538	0.662104	0.507905	0.999956
1.5 Amino acid metabolism	810605	-0.0181319	0.0536186	-0.338165	0.735239	0.964987		1.1 Carbohydrate metabolism	Pentose and glucuronate interconversions	37313.7	0.00274785	0.154664	0.0177665	0.985825	0.999956
1.6 Metabolism of other amino acids	278591	-0.0741571	0.0900916	-0.82313	0.410434	0.964987		1.1 Carbohydrate metabolism	Fructose and mannose metabolism	33460.8	0.000435494	0.0882122	0.00493689	0.996061	0.999956
1.7 Glycan biosynthesis and metabolism	139880	0.0677924	0.104371	0.649535	0.515993	0.964987		1.1 Carbohydrate metabolism	Galactose metabolism	31452.1	0.101209	0.146843	0.689234	0.490676	0.999956
1.8 Metabolism of cofactors and vitamins	642233	-0.0163496	0.0485182	-0.336978	0.736134	0.964987		1.1 Carbohydrate metabolism	Ascorbate and aldarate metabolism	22986.6	0.0532713	0.139049	0.383111	0.701637	0.999956
1.9 Metabolism of terpenoids and polyketides	358052	0.0599812	0.0779037	0.769941	0.441335	0.964987		1.1 Carbohydrate metabolism	Starch and sucrose metabolism	39775.6	-0.126461	0.149686	-0.84484	0.3982	0.999956
2.1 Transcription	41438.8	0.0487208	0.0919516	0.529852	0.596215	0.964987		1.1 Carbohydrate metabolism	Amino sugar and nucleotide sugar metabolism	42609.8	-0.0291901	0.101604	-0.287293	0.773888	0.999956
2.2 Translation	140438	-0.0228322	0.0708014	-0.322483	0.747087	0.964987		1.1 Carbohydrate metabolism	Pyruvate metabolism	79399.8	0.0845934	0.0447191	1.89166	0.0585363	0.999956
2.3 Folding sorting and degradation	177053	-0.0203017	0.0600738	-0.337946	0.735404	0.964987		1.1 Carbohydrate metabolism	Glyoxylate and dicarboxylate metabolism	59619.7	0.201302	0.141378	1.42385	0.15449	0.999956
2.4 Replication and repair	287520	-0.0717258	0.0846875	-0.846946	0.397025	0.964987		1.1 Carbohydrate metabolism	Propanoate metabolism	67611.9	0.0405931	0.11241	0.361116	0.718013	0.999956
3.1 Membrane transport	116966	0.126931	0.120083	1.05702	0.290501	0.964987		1.1 Carbohydrate metabolism	Butanoate metabolism	70042	0.0585764	0.111184	0.526841	0.598304	0.999956
3.2 Signal transduction	26993.8	0.0347568	0.107499	0.323322	0.746451	0.964987		1.1 Carbohydrate metabolism	C5-Branched dibasic acid metabolism	105945	0.0761337	0.0673011	1.13124	0.257954	0.999956
4.2 Cell growth and death	76423.5	0.0576398	0.0546575	1.05456	0.291625	0.964987		1.10 Biosynthesis of other secondary metabolites	Penicillin and cephalosporin biosynthesis	7321.84	-0.151856	0.484383	-0.313505	0.753897	0.999956
5.2 Endocrine system	4866.25	0.103713	0.239641	0.432784	0.665172	0.964987		1.10 Biosynthesis of other secondary metabolites	Clavulanic acid biosynthesis	0.697001	2.99091	2.9968	0.998036	0.318262	0.999956
6.11 Drug resistance: antimicrobial	3888.69	0.318344	0.883484	0.360329	0.718601	0.964987		1.10 Biosynthesis of other secondary metabolites	Flavonoid biosynthesis	1159.92	0.0573456	0.822516	0.0697197	0.944417	0.999956
6.4 Infectious disease: bacterial	5075.26	0.321704	0.296092	1.0865	0.277257	0.964987		1.10 Biosynthesis of other secondary metabolites	Isoflavonoid biosynthesis	54.3898	0.497936	1.30405	0.381839	0.702581	0.999956
6.6 Immune disease	17.7339	3.04464	2.48134	1.22701	0.219818	0.964987		1.10 Biosynthesis of other secondary metabolites	Tropane, piperidine and pyridine alkaloid biosynthesis	28601	-0.079372	0.089152	-0.8903	0.373305	0.999956
1.2 Energy metabolism	309758	0.00966695	0.046611	0.207397	0.8357	0.966482		1.10 Biosynthesis of other secondary metabolites	Betalain biosynthesis	3400.5	0.905271	0.848664	1.0667	0.286107	0.999956
3.3 Signaling molecules and interaction	0.0341938	0.432057	3.04006	0.142121	0.886984	0.966482		1.11 Xenobiotics biodegradation and metabolism	Chlorocyclohexane and chlorobenzene degradation	22168.3	0.0267138	0.198049	0.134884	0.892703	0.999956
4.5 Cell motility	139862	-0.0141485	0.230247	-0.0614494	0.951001	0.966482		1.11 Xenobiotics biodegradation and metabolism	Benzoate degradation	35912.7	-0.0559618	0.190881	-0.293177	0.769387	0.999956
5.1 Immune system	1450.41	0.0663616	1.57925	0.042021	0.966482	0.966482		1.11 Xenobiotics biodegradation and metabolism	Bisphenol degradation	34937.2	-0.391351	0.319048	-1.22662	0.219966	0.999956
5.10 Environmental adaptation	10417.5	-0.0316801	0.142087	-0.222964	0.823564	0.966482		1.11 Xenobiotics biodegradation and metabolism	Fluorobenzoate degradation	21021.3	-0.29538	0.306116	-0.96493	0.33458	0.999956
5.8 Development and regeneration	0.14249	-0.22891	3.03898	-0.0753246	0.939956	0.966482		1.11 Xenobiotics biodegradation and metabolism	Dioxin degradation	25481.5	-0.0135565	0.344159	-0.0393903	0.968579	0.999956
6.5 Infectious disease: parasitic	4886.02	-0.0353908	0.272201	-0.130017	0.896553	0.966482		1.11 Xenobiotics biodegradation and metabolism	Xylene degradation	14832.1	-0.0906035	0.453967	-0.199582	0.841808	0.999956
								1.11 Xenobiotics biodegradation and metabolism	Toluene degradation	32393.8	0.0103358	0.0941703	0.109756	0.912603	0.999956
CTRLvsLS100	baseMean	log2FoldChange	lfcSE	stat	pvalue	padj		1.11 Xenobiotics biodegradation and metabolism	Polycyclic aromatic hydrocarbon degradation	7222.09	-0.180823	0.305371	-0.592141	0.553756	0.999956
1.0 Global and overview maps	66589.5	-0.0908705	0.172731	-0.526081	0.598832	0.81897		1.11 Xenobiotics biodegradation and metabolism	Chloroalkane and chloroalkene degradation	47844	0.0488429	0.19616	0.248995	0.803364	0.999956
1.1 Carbohydrate metabolism	731394	-0.0339892	0.028308	-1.20069	0.229871	0.81897		1.11 Xenobiotics biodegradation and metabolism	Naphthalene degradation	6043.23	-1.5385	2.88538	-0.533207	0.593891	0.999956
1.10 Biosynthesis of other secondary metabolites	103055	0.0677481	0.0558054	1.21401	0.224745	0.81897		1.11 Xenobiotics biodegradation and metabolism	Aminobenzoate degradation	22619.8	-0.309242	0.195556	-1.58135	0.113798	0.999956
1.11 Xenobiotics biodegradation and metabolism	417235	-0.119984	0.14462	-0.82965	0.406737	0.81897		1.11 Xenobiotics biodegradation and metabolism	Nitrotoluene degradation	16022	-0.100085	0.436498	-0.229291	0.818643	0.999956
1.2 Energy metabolism	279764	-0.0185777	0.0425814	-0.436287	0.662629	0.81897		1.11 Xenobiotics biodegradation and metabolism	Ethylbenzene degradation	9657.18	0.356726	2.88537	0.123633	0.901606	0.999956
1.3 Lipid metabolism	246137	-0.0736384	0.0846319	-0.870102	0.384244	0.81897		1.11 Xenobiotics biodegradation and metabolism	Styrene degradation	27347.7	-0.121171	0.264776	-0.457634	0.647216	0.999956
1.4 Nucleotide metabolism	86002.9	-0.075861	0.0584769	-1.29728	0.194534	0.81897		1.11 Xenobiotics biodegradation and metabolism	Atrazine degradation	18806.8	0.5282	0.681742	0.774781	0.438469	0.999956
1.5 Amino acid metabolism	725114	-0.0737936	0.04261	-1.73184	0.0833025	0.81897		1.11 Xenobiotics biodegradation and metabolism	Caprolactam degradation	46580.6	-0.330762	0.250786	-1.3189	0.187203	0.999956
1.7 Glycan biosynthesis and metabolism	127290	0.0677086	0.0945651	0.716001	0.473991	0.81897		1.11 Xenobiotics biodegradation and metabolism	Drug metabolism - other enzymes	55914.6	-0.167774	0.130251	-1.28808	0.197717	0.999956
1.8 Metabolism of cofactors and vitamins	578141	-0.0533863	0.0460581	-1.15911	0.246413	0.81897		1.2 Energy metabolism	Oxidative phosphorylation	32420.6	0.0608662	0.0656556	0.927053	0.353899	0.999956
1.9 Metabolism of terpenoids and polyketides	323988	0.0376556	0.0640251	0.588138	0.55644	0.81897		1.2 Energy metabolism	Photosynthesis	20564.8	-5.23458e-05	0.95574	-5.477e-05	0.999956	0.999956
2.1 Transcription	37982.3	0.0659966	0.0813763	0.811006	0.417362	0.81897		1.2 Energy metabolism	Methane metabolism	24154.1	0.0501298	0.0708615	0.707433	0.479297	0.999956
2.2 Translation	127644	-0.033275	0.0686031	-0.485036	0.627651	0.81897		1.2 Energy metabolism	Carbon fixation pathways in prokaryotes	72159.6	-0.000521905	0.0622442	-0.00838479	0.99331	0.999956
2.3 Folding sorting and degradation	159448	-0.0580454	0.0650913	-0.891753	0.372525	0.81897		1.2 Energy metabolism	Nitrogen metabolism	35782.6	0.128587	0.0907931	1.41627	0.156697	0.999956
3.1 Membrane transport	100191	-0.0527373	0.0791499	-0.666297	0.505222	0.81897		1.2 Energy metabolism	Sulfur metabolism	56002.5	-0.0497756	0.0651919	-0.763525	0.44515	0.999956
4.1 Transport and catabolism	20796.1	-0.109194	0.0944522	-1.15608	0.247648	0.81897		1.3 Lipid metabolism	Fatty acid biosynthesis	99087.7	0.0756556	0.0710215	1.06525	0.286763	0.999956
5.1 Immune system	996.717	-0.84861	2.10523	-0.403096	0.686878	0.81897		1.3 Lipid metabolism	Steroid biosynthesis	4082.81	-0.401642	0.74999	-0.53553	0.592283	0.999956
5.10 Environmental adaptation	9392.83	-0.0670679	0.151907	-0.441506	0.658847	0.81897		1.3 Lipid metabolism	Primary bile acid biosynthesis	5081.81	-0.00774017	0.543921	-0.0142303	0.988646	0.999956
5.2 Endocrine system	4756.86	0.30161	0.223268	1.35089	0.176732	0.81897		1.3 Lipid metabolism	Secondary bile acid biosynthesis	18571.7	0.569765	0.854168	0.667041	0.504746	0.999956
5.4 Digestive system	1125.3	0.228735	0.467711	0.489052	0.624805	0.81897		1.3 Lipid metabolism	Steroid hormone biosynthesis	5797.51	-0.454828	0.542305	-0.838695	0.401641	0.999956
5.8 Development and regeneration	1.14313	3.01254	2.98501	1.00922	0.312869	0.81897		1.3 Lipid metabolism	Glycerolipid metabolism	25695.6	0.043515	0.0899598	0.483716	0.628587	0.999956
6.1 Cancer: overview	435.87	1.25684	2.88558	0.435559	0.663157	0.81897		1.3 Lipid metabolism	Glycerophospholipid metabolism	31656.1	-0.040153	0.0656854	-0.611292	0.541006	0.999956
6.11 Drug resistance: antimicrobial	2768.4	-0.411292	0.833524	-0.493438	0.621703	0.81897		1.3 Lipid metabolism	Linoleic acid metabolism	21920.6	-0.235207	0.334596	-0.702959	0.482081	0.999956
6.4 Infectious disease: bacterial	4372.82	0.174155	0.219773	0.792433	0.428108	0.81897		1.3 Lipid metabolism	Sphingolipid metabolism	9729.11	-0.357942	0.338228	-1.05829	0.289924	0.999956
6.5 Infectious disease: parasitic	4041.32	-0.332809	0.26323	-1.26433	0.206112	0.81897		1.3 Lipid metabolism	Biosynthesis of unsaturated fatty acids	46908.9	-0.132966	0.0876353	-1.51726	0.1292	0.999956
6.6 Immune disease	59.2471	2.81862	2.17769	1.29431	0.195557	0.81897		1.4 Nucleotide metabolism	Purine metabolism	44515	0.0109186	0.0315471	0.346105	0.729264	0.999956
1.6 Metabolism of other amino acids	258260	-0.0265855	0.0850226	-0.312688	0.754518	0.835359		1.4 Nucleotide metabolism	Pyrimidine metabolism	50332.8	-0.00508123	0.0529349	-0.0959901	0.923528	0.999956
2.4 Replication and repair	266233	-0.0272698	0.0790363	-0.345029	0.730073	0.835359		1.5 Amino acid metabolism	Alanine, aspartate and glutamate metabolism	78368.1	0.0385287	0.0477098	0.807564	0.419342	0.999956
4.2 Cell growth and death	67891.8	-0.015715	0.076152	-0.206363	0.836507	0.894197		1.5 Amino acid metabolism	Glycine, serine and threonine metabolism	68971.9	0.0471919	0.0788047	0.598846	0.549276	0.999956
3.2 Signal transduction	24494.2	0.0186168	0.121702	0.15297	0.878422	0.904917		1.5 Amino acid metabolism	Cysteine and methionine metabolism	58325.2	0.00794765	0.0391652	0.202926	0.839193	0.999956
4.5 Cell motility	126839	-0.0348511	0.291756	-0.119453	0.904917	0.904917		1.5 Amino acid metabolism	Valine, leucine and isoleucine degradation	77627.4	-0.0100876	0.131966	-0.0764408	0.939068	0.999956
								1.5 Amino acid metabolism	Valine, leucine and isoleucine biosynthesis	120092	0.0785067	0.0594316	1.32096	0.186515	0.999956
LS50vsLS100	baseMean	log2FoldChange	lfcSE	stat	pvalue	padj		1.5 Amino acid metabolism	Lysine biosynthesis	72522.9	-0.0146274	0.0425142	-0.344059	0.730802	0.999956
5.4 Digestive system	831.614	1.28998	0.404367	3.19013	0.0014221	0.0227536		1.5 Amino acid metabolism	Lysine degradation	40287	0.011891	0.14278	0.0832822	0.933627	0.999956
1.1 Carbohydrate metabolism	716862	-0.0581672	0.0365321	-1.59222	0.111335	0.914429		1.5 Amino acid metabolism	Arginine and proline metabolism	47124.7	0.0272136	0.0980063	0.277672	0.781264	0.999956
1.4 Nucleotide metabolism	82482.9	-0.0388844	0.0491412	-0.791279	0.428781	0.914429		1.5 Amino acid metabolism	Histidine metabolism	69739.2	0.0348375	0.0633908	0.549567	0.582616	0.999956
1.5 Amino acid metabolism	699698	-0.053919	0.0440053	-1.22528	0.220469	0.914429		1.5 Amino acid metabolism	Tyrosine metabolism	29287.6	0.029728	0.0991402	0.299858	0.764285	0.999956
1.6 Metabolism of other amino acids	244351	0.0510045	0.0686059	0.743442	0.457214	0.914429		1.5 Amino acid metabolism	Phenylalanine metabolism	38676.4	-0.0368136	0.129757	-0.283712	0.776631	0.999956
1.8 Metabolism of cofactors and vitamins	558264	-0.0352563	0.0429665	-0.820552	0.411901	0.914429		1.5 Amino acid metabolism	Tryptophan metabolism	44107.9	-0.0553558	0.131817	-0.419946	0.674525	0.999956
2.3 Folding sorting and degradation	153666	-0.0345284	0.0456248	-0.756792	0.449175	0.914429		1.5 Amino acid metabolism	Phenylalanine, tyrosine and tryptophan biosynthesis	59010.9876959371+K74C74:J74C74:I74C74:H74	-0.035208	0.042227	-0.83378	0.404405	0.999956
2.4 Replication and repair	252074	0.0473759	0.0575946	0.822575	0.41075	0.914429		1.6 Metabolism of other amino acids	beta-Alanine metabolism	58737.4	-0.0234669	0.194145	-0.120873	0.903792	0.999956
3.1 Membrane transport	101912	-0.179119	0.118991	-1.50532	0.132241	0.914429		1.6 Metabolism of other amino acids	Taurine and hypotaurine metabolism	47856.2	-0.049695	0.0701089	-0.708826	0.478433	0.999956
4.1 Transport and catabolism	18981.4	0.0705304	0.077489	0.910199	0.362717	0.914429		1.6 Metabolism of other amino acids	Phosphonate and phosphinate metabolism	10457.6	-0.0711479	0.136683	-0.520533	0.602692	0.999956
4.2 Cell growth and death	67302.3	-0.0726086	0.0813554	-0.892487	0.372132	0.914429		1.6 Metabolism of other amino acids	Selenocompound metabolism	64474.5	-0.0253225	0.0534825	-0.473472	0.635876	0.999956
5.2 Endocrine system	4777.41	0.194773	0.215389	0.904286	0.365844	0.914429		1.6 Metabolism of other amino acids	Cyanoamino acid metabolism	30988.3	-0.374408	1.46127	-0.256221	0.79778	0.999956
5.8 Development and regeneration	1.04077	3.24232	2.98501	1.0862	0.277391	0.914429		1.6 Metabolism of other amino acids	Glutathione metabolism	63977.6	0.0933787	0.11181	0.835152	0.403632	0.999956
6.11 Drug resistance: antimicrobial	3062.32	-0.720124	0.811184	-0.887744	0.374679	0.914429		1.7 Glycan biosynthesis and metabolism	N-Glycan biosynthesis	2691.01	-0.101096	0.40206	-0.251445	0.80147	0.999956
6.5 Infectious disease: parasitic	3865.3	-0.294261	0.255463	-1.15188	0.249372	0.914429		1.7 Glycan biosynthesis and metabolism	Other glycan degradation	17574.9	-0.149682	0.500636	-0.298984	0.764952	0.999956
1.10 Biosynthesis of other secondary metabolites	103762	-0.0349162	0.0514779	-0.678276	0.497597	0.936653		1.7 Glycan biosynthesis and metabolism	Glycosaminoglycan degradation	4593.31	0.960639	0.579278	1.65834	0.0972494	0.999956
1.2 Energy metabolism	272547	-0.0259842	0.0458821	-0.566325	0.571173	0.961975		1.7 Glycan biosynthesis and metabolism	Lipopolysaccharide biosynthesis	36891.2	0.25735	0.244118	1.05421	0.291788	0.999956
6.4 Infectious disease: bacterial	4748.15	-0.145012	0.248069	-0.584562	0.558842	0.961975		1.7 Glycan biosynthesis and metabolism	Peptidoglycan biosynthesis	77227.4	0.0462178	0.0561978	0.822414	0.410841	0.999956
1.0 Global and overview maps	61825.5	0.0399842	0.152666	0.261906	0.793394	0.991715		1.8 Metabolism of cofactors and vitamins	Ubiquinone and other terpenoid-quinone biosynthesis	34707.9	0.0267451	0.0858534	0.311521	0.755405	0.999956
1.11 Xenobiotics biodegradation and metabolism	381678	0.0528979	0.129032	0.409959	0.681836	0.991715		1.8 Metabolism of cofactors and vitamins	One carbon pool by folate	82673.5	0.0538377	0.0463311	1.16202	0.245227	0.999956
1.3 Lipid metabolism	234591	-0.0181346	0.0842601	-0.215222	0.829595	0.991715		1.8 Metabolism of cofactors and vitamins	Thiamine metabolism	64896.4	0.000382619	0.05586	0.0068496	0.994535	0.999956
1.7 Glycan biosynthesis and metabolism	126654	-0.000995645	0.0958787	-0.0103844	0.991715	0.991715		1.8 Metabolism of cofactors and vitamins	Riboflavin metabolism	41503.6	0.151599	0.125454	1.2084	0.226892	0.999956
1.9 Metabolism of terpenoids and polyketides	321193	-0.0200382	0.0642064	-0.31209	0.754972	0.991715		1.8 Metabolism of cofactors and vitamins	Vitamin B6 metabolism	58876.6	-0.0168654	0.067184	-0.251032	0.801789	0.999956
2.1 Transcription	37512.8	0.0186462	0.0567935	0.328316	0.742673	0.991715		1.8 Metabolism of cofactors and vitamins	Nicotinate and nicotinamide metabolism	61238.2	-0.0397574	0.0730504	-0.544246	0.586272	0.999956
2.2 Translation	122917	-0.0074732	0.0541433	-0.138026	0.890219	0.991715		1.8 Metabolism of cofactors and vitamins	Pantothenate and CoA biosynthesis	90310.5	0.0604422	0.0565929	1.06802	0.285513	0.999956
3.2 Signal transduction	24061.8	-0.0118273	0.0842876	-0.140321	0.888407	0.991715		1.8 Metabolism of cofactors and vitamins	Biotin metabolism	59216.9	0.0169007	0.207781	0.0813392	0.935172	0.999956
3.3 Signaling molecules and interaction	0.0297283	-0.0936605	3.04025	-0.0308069	0.975424	0.991715		1.8 Metabolism of cofactors and vitamins	Lipoic acid metabolism	76743.6	-0.043995	0.0949592	-0.463304	0.643147	0.999956
4.5 Cell motility	122464	-0.0154436	0.233921	-0.0660205	0.947362	0.991715		1.8 Metabolism of cofactors and vitamins	Folate biosynthesis	60560.9	-0.0338377	0.134348	-0.251865	0.801145	0.999956
5.1 Immune system	1000.58	-0.921969	2.17351	-0.424185	0.671431	0.991715		1.8 Metabolism of cofactors and vitamins	Retinol metabolism	6261.57	0.501409	1.71516	0.292339	0.770028	0.999956
5.10 Environmental adaptation	9016.72	-0.0323242	0.0737479	-0.438307	0.661164	0.991715		1.9 Metabolism of terpenoids and polyketides	Tetracycline biosynthesis	11519.6	-0.320504	2.88537	-0.111079	0.911554	0.999956
6.6 Immune disease	97.3788	0.0991488	2.78393	0.0356147	0.97159	0.991715		1.9 Metabolism of terpenoids and polyketides	Biosynthesis of 12-, 14- and 16-membered macrolides	4.98232	0.247529	0.672467	0.368091	0.712806	0.999956
								1.9 Metabolism of terpenoids and polyketides	Polyketide sugar unit biosynthesis	20019.2	0.0687652	0.10264	0.669968	0.502878	0.999956
								1.9 Metabolism of terpenoids and polyketides	Terpenoid backbone biosynthesis	68820.3	-0.0455012	0.0578651	-0.786333	0.431673	0.999956
								1.9 Metabolism of terpenoids and polyketides	Brassinosteroid biosynthesis	0.311028	-1.32503	3.03382	-0.436752	0.662291	0.999956
								1.9 Metabolism of terpenoids and polyketides	Carotenoid biosynthesis	6929.03	-0.339134	0.319796	-1.06047	0.288932	0.999956
								1.9 Metabolism of terpenoids and polyketides	Zeatin biosynthesis	22128.7	-0.0477718	0.0753232	-0.634224	0.525935	0.999956
								1.9 Metabolism of terpenoids and polyketides	Biosynthesis of ansamycins	129860	0.229304	0.169827	1.35022	0.176946	0.999956
								1.9 Metabolism of terpenoids and polyketides	Biosynthesis of siderophore group nonribosomal peptides	7462.24	0.310494	0.460312	0.67453	0.499975	0.999956
								1.9 Metabolism of terpenoids and polyketides	Biosynthesis of vancomycin group antibiotics	88360.5	0.139962	0.15684	0.892391	0.372183	0.999956
								2.1 Transcription	RNA polymerase	41200.4	0.0790256	0.0946456	0.834963	0.403739	0.999956
								2.1 Transcription	Basal transcription factors	2.09935	0.0830232	1.02682	0.0808546	0.935558	0.999956
								2.1 Transcription	Spliceosome	1.56525	-4.03479	2.56168	-1.57505	0.115244	0.999956
								2.2 Translation	Aminoacyl-tRNA biosynthesis	71247.2	0.0289341	0.0543181	0.532678	0.594256	0.999956
								2.2 Translation	Ribosome biogenesis in eukaryotes	3326.68	-0.0923705	0.189283	-0.488002	0.625548	0.999956
								2.2 Translation	Ribosome	64643.5	0.00575477	0.0625967	0.091934	0.92675	0.999956
								2.2 Translation	mRNA surveillance pathway	0.512176	1.06887	2.30724	0.463267	0.643173	0.999956
								2.3 Folding, sorting and degradation	RNA degradation	31221.6	0.00479887	0.0420189	0.114207	0.909073	0.999956
								2.3 Folding, sorting and degradation	Proteasome	2533.51	-0.768097	0.755274	-1.01698	0.309164	0.999956
								2.3 Folding, sorting and degradation	Protein export	70230.3	0.0130679	0.0598438	0.218366	0.827144	0.999956
								2.3 Folding, sorting and degradation	Sulfur relay system	69904.8	0.0565279	0.0581889	0.971455	0.331322	0.999956
								2.3 Folding, sorting and degradation	Protein processing in endoplasmic reticulum	1652.05	-0.134745	0.347676	-0.38756	0.698342	0.999956
								2.4 Replication and repair	DNA replication	54905.4	-0.00273841	0.0515058	-0.0531671	0.957599	0.999956
								2.4 Replication and repair	Base excision repair	53690.9	-0.111092	0.10637	-1.04439	0.296307	0.999956
								2.4 Replication and repair	Nucleotide excision repair	34943.4	-0.0218475	0.0985798	-0.221622	0.824608	0.999956
								2.4 Replication and repair	Mismatch repair	69706.6	-0.00200914	0.0549198	-0.0365832	0.970817	0.999956
								2.4 Replication and repair	Homologous recombination	63248.4	-0.017985	0.0634844	-0.283297	0.776949	0.999956
								2.4 Replication and repair	Non-homologous end-joining	8237.56	-0.171446	0.375489	-0.456595	0.647962	0.999956
								3.1 Membrane transport	ABC transporters	53719.9	0.187552	0.212955	0.880713	0.378473	0.999956
								3.1 Membrane transport	Phosphotransferase system (PTS)	12281	0.259784	0.329844	0.787599	0.430932	0.999956
								3.1 Membrane transport	Bacterial secretion system	50237.3	0.106884	0.119632	0.893438	0.371622	0.999956
								3.2 Signal transduction	Two-component system	26894	0.0633023	0.118586	0.533807	0.593475	0.999956
								4.1 Transport and catabolism	Lysosome	164.041	-3.03022	2.88682	-1.04967	0.293868	0.999956
								4.1 Transport and catabolism	Peroxisome	21938.6	-0.1239	0.0844753	-1.4667	0.142458	0.999956
								4.2 Cell growth and death	Cell cycle - Caulobacter	70105.7	0.0902297	0.051771	1.74286	0.0813577	0.999956
								4.2 Cell growth and death	Meiosis - yeast	1585.3	-0.245332	0.452149	-0.542592	0.587411	0.999956
								4.2 Cell growth and death	Apoptosis	4232.56	0.225042	0.312656	0.719776	0.471663	0.999956
								4.5 Cell motility	Bacterial chemotaxis	78483.7	-0.053934	0.235672	-0.228852	0.818984	0.999956
								4.5 Cell motility	Flagellar assembly	61334.9	0.0724779	0.281463	0.257504	0.796789	0.999956
								5.1 Immune system	NOD-like receptor signaling pathway	1453.33	0.0964383	1.64505	0.0586232	0.953252	0.999956
								5.10 Environmental adaptation	Plant-pathogen interaction	10377.5	-0.00523084	0.151997	-0.0344141	0.972547	0.999956
								5.2 Endocrine system	Renin-angiotensin system	1128.89	0.67366	2.50755	0.268653	0.788197	0.999956
								5.2 Endocrine system	Insulin signaling pathway	3698.75	-0.00746643	0.135641	-0.0550456	0.956102	0.999956
								5.4 Digestive system	Salivary secretion	5.19775	-4.74683	2.67761	-1.77279	0.0762636	0.999956
								5.4 Digestive system	Protein digestion and absorption	677.044	-1.22285	0.728298	-1.67905	0.0931427	0.999956
								5.4 Digestive system	Bile secretion	107.904	0.818415	1.13584	0.720539	0.471193	0.999956
								5.8 Development and regeneration	Dorso-ventral axis formation	0.141946	-0.192385	2.08806	-0.0921359	0.92659	0.999956
								6.11 Drug resistance: antimicrobial	beta-Lactam resistance	3929.99	0.321584	0.9214	0.349016	0.727077	0.999956
								6.4 Infectious disease: bacterial	Bacterial invasion of epithelial cells	71.0081	0.169561	1.18123	0.143546	0.885859	0.999956
								6.4 Infectious disease: bacterial	Vibrio cholerae infection	179.561	0.390629	1.74752	0.223533	0.82312	0.999956
								6.4 Infectious disease: bacterial	Epithelial cell signaling in Helicobacter pylori infection	3463.18	0.177886	0.236695	0.751542	0.452327	0.999956
								6.4 Infectious disease: bacterial	Staphylococcus aureus infection	1154.37	0.976945	0.640018	1.52643	0.126902	0.999956
								6.5 Infectious disease: parasitic	African trypanosomiasis	2605.22	-0.196784	0.384151	-0.512256	0.608472	0.999956
								6.5 Infectious disease: parasitic	Toxoplasmosis	1493.65	0.163079	1.84863	0.0882162	0.929705	0.999956
								6.5 Infectious disease: parasitic	Amoebiasis	736.026	0.38331	0.572596	0.669425	0.503225	0.999956
								6.6 Immune disease	Systemic lupus erythematosus	17.614	3.0907	1.93944	1.5936	0.111026	0.999956
									CTRLvsLS100	baseMean	log2FoldChange	lfcSE	stat	pvalue	padj
								1.0 Global and overview maps	Fatty acid metabolism	66301.3	-0.0615709	0.166869	-0.368978	0.712144	0.986398
								1.1 Carbohydrate metabolism	Glycolysis / Gluconeogenesis	55582.9	0.0424269	0.0464014	0.914345	0.360536	0.986398
								1.1 Carbohydrate metabolism	Citrate cycle (TCA cycle)	67363.5	-0.0205357	0.0531072	-0.386684	0.69899	0.986398
								1.1 Carbohydrate metabolism	Pentose phosphate pathway	61634.9	-0.00991629	0.0813483	-0.121899	0.902979	0.986398
								1.1 Carbohydrate metabolism	Pentose and glucuronate interconversions	33412.6	-0.058346	0.10923	-0.534155	0.593234	0.986398
								1.1 Carbohydrate metabolism	Fructose and mannose metabolism	29698.7	-0.0861609	0.0911718	-0.945039	0.344639	0.986398
								1.1 Carbohydrate metabolism	Galactose metabolism	28442.7	0.0702462	0.115836	0.606427	0.544231	0.986398
								1.1 Carbohydrate metabolism	Ascorbate and aldarate metabolism	21388.5	0.102038	0.118915	0.858069	0.390854	0.986398
								1.1 Carbohydrate metabolism	Starch and sucrose metabolism	37198	-0.0596882	0.109649	-0.544359	0.586194	0.986398
								1.1 Carbohydrate metabolism	Amino sugar and nucleotide sugar metabolism	39070.3	-0.0215635	0.0908144	-0.237445	0.812311	0.986398
								1.1 Carbohydrate metabolism	Inositol phosphate metabolism	15499.2	0.388739	0.172213	2.25732	0.023988	0.986398
								1.1 Carbohydrate metabolism	Pyruvate metabolism	70425	-0.00123289	0.0356323	-0.0346004	0.972398	0.986398
								1.1 Carbohydrate metabolism	Glyoxylate and dicarboxylate metabolism	51033.1	0.0197407	0.106184	0.18591	0.852515	0.986398
								1.1 Carbohydrate metabolism	Propanoate metabolism	60650.9	-0.0134346	0.0982431	-0.136748	0.89123	0.986398
								1.1 Carbohydrate metabolism	Butanoate metabolism	62956.9	0.0106814	0.102796	0.103909	0.917242	0.986398
								1.1 Carbohydrate metabolism	C5-Branched dibasic acid metabolism	93979.5	-0.00894587	0.0670778	-0.133366	0.893904	0.986398
								1.10 Biosynthesis of other secondary metabolites	Penicillin and cephalosporin biosynthesis	6571.66	-0.2008	0.403849	-0.497216	0.619037	0.986398
								1.10 Biosynthesis of other secondary metabolites	Clavulanic acid biosynthesis	0.286765	1.36288	3.0397	0.44836	0.653893	0.986398
								1.10 Biosynthesis of other secondary metabolites	Streptomycin biosynthesis	66819.3	0.21151	0.0815023	2.59514	0.0094553	0.986398
								1.10 Biosynthesis of other secondary metabolites	Flavonoid biosynthesis	1007.72	-0.0988017	0.645839	-0.152982	0.878413	0.986398
								1.10 Biosynthesis of other secondary metabolites	Isoflavonoid biosynthesis	139.876	0.94717	1.54066	0.614782	0.538698	0.986398
								1.10 Biosynthesis of other secondary metabolites	Tropane, piperidine and pyridine alkaloid biosynthesis	25779.3	-0.121208	0.0703551	-1.7228	0.084924	0.986398
								1.10 Biosynthesis of other secondary metabolites	Betalain biosynthesis	2488.29	0.382606	0.923076	0.41449	0.678515	0.986398
								1.11 Xenobiotics biodegradation and metabolism	Chlorocyclohexane and chlorobenzene degradation	20496	0.0586957	0.182241	0.322077	0.747394	0.986398
								1.11 Xenobiotics biodegradation and metabolism	Benzoate degradation	32938.1	-0.0473122	0.180565	-0.262023	0.793304	0.986398
								1.11 Xenobiotics biodegradation and metabolism	Bisphenol degradation	32582.4	-0.325428	0.315836	-1.03037	0.302836	0.986398
								1.11 Xenobiotics biodegradation and metabolism	Fluorobenzoate degradation	20576.6	-0.0860489	0.240054	-0.358456	0.720002	0.986398
								1.11 Xenobiotics biodegradation and metabolism	Dioxin degradation	23354.3	-0.00937484	0.34768	-0.026964	0.978488	0.986398
								1.11 Xenobiotics biodegradation and metabolism	Xylene degradation	14422	0.0832566	0.352907	0.235917	0.813497	0.986398
								1.11 Xenobiotics biodegradation and metabolism	Toluene degradation	30205.3	0.0662147	0.0800817	0.82684	0.408328	0.986398
								1.11 Xenobiotics biodegradation and metabolism	Polycyclic aromatic hydrocarbon degradation	6455.63	-0.251543	0.306869	-0.819709	0.412382	0.986398
								1.11 Xenobiotics biodegradation and metabolism	Chloroalkane and chloroalkene degradation	42210.2	-0.052986	0.199331	-0.265819	0.790378	0.986398
								1.11 Xenobiotics biodegradation and metabolism	Naphthalene degradation	9096.56	0.260768	2.88537	0.0903761	0.927988	0.986398
								1.11 Xenobiotics biodegradation and metabolism	Aminobenzoate degradation	21752.1	-0.149289	0.207668	-0.718883	0.472213	0.986398
								1.11 Xenobiotics biodegradation and metabolism	Nitrotoluene degradation	13662.5	-0.307815	0.344228	-0.894219	0.371205	0.986398
								1.11 Xenobiotics biodegradation and metabolism	Ethylbenzene degradation	5605.81	-1.12715	2.88538	-0.390644	0.696061	0.986398
								1.11 Xenobiotics biodegradation and metabolism	Styrene degradation	25737.1	-0.0311836	0.251515	-0.123983	0.901329	0.986398
								1.11 Xenobiotics biodegradation and metabolism	Atrazine degradation	15451.9	0.255983	0.666046	0.384333	0.700732	0.986398
								1.11 Xenobiotics biodegradation and metabolism	Caprolactam degradation	45192.4	-0.145709	0.232821	-0.62584	0.53142	0.986398
								1.11 Xenobiotics biodegradation and metabolism	Drug metabolism - other enzymes	50658.6	-0.194849	0.10643	-1.83077	0.0671351	0.986398
								1.2 Energy metabolism	Oxidative phosphorylation	29443.3	0.0416004	0.0683029	0.609058	0.542486	0.986398
								1.2 Energy metabolism	Photosynthesis	20515.5	0.243256	0.629761	0.386267	0.699299	0.986398
								1.2 Energy metabolism	Photosynthesis - antenna proteins	0.0405642	0.690588	3.04143	0.22706	0.820377	0.986398
								1.2 Energy metabolism	Methane metabolism	21254.6	-0.0592906	0.0501627	-1.18197	0.237219	0.986398
								1.2 Energy metabolism	Carbon fixation in photosynthetic organisms	57875.8	0.00843804	0.047847	0.176355	0.860015	0.986398
								1.2 Energy metabolism	Carbon fixation pathways in prokaryotes	65017	-0.0423419	0.0477669	-0.886428	0.375387	0.986398
								1.2 Energy metabolism	Nitrogen metabolism	31885.4	0.0574758	0.0665455	0.863706	0.387749	0.986398
								1.2 Energy metabolism	Sulfur metabolism	51836.3	-0.0150596	0.0627069	-0.240158	0.810208	0.986398
								1.3 Lipid metabolism	Fatty acid biosynthesis	89327.9	0.0370762	0.0681768	0.543824	0.586562	0.986398
								1.3 Lipid metabolism	Steroid biosynthesis	4178.64	-0.0535669	0.662958	-0.0807998	0.935601	0.986398
								1.3 Lipid metabolism	Primary bile acid biosynthesis	4780.11	0.0674273	0.538766	0.125151	0.900404	0.986398
								1.3 Lipid metabolism	Secondary bile acid biosynthesis	16456.8	0.481567	0.736814	0.653581	0.513382	0.986398
								1.3 Lipid metabolism	Steroid hormone biosynthesis	5430.81	-0.379061	0.394553	-0.960735	0.336685	0.986398
								1.3 Lipid metabolism	Glycerolipid metabolism	22906	-0.0284618	0.0849883	-0.334891	0.737707	0.986398
								1.3 Lipid metabolism	Glycerophospholipid metabolism	29129.3	-0.0213649	0.0578609	-0.369247	0.711944	0.986398
								1.3 Lipid metabolism	Linoleic acid metabolism	19152.2	-0.380602	0.34878	-1.09124	0.275169	0.986398
								1.3 Lipid metabolism	Sphingolipid metabolism	8941.01	-0.344714	0.216893	-1.58933	0.111986	0.986398
								1.3 Lipid metabolism	Biosynthesis of unsaturated fatty acids	43639.3	-0.0806575	0.0990938	-0.81395	0.415673	0.986398
								1.4 Nucleotide metabolism	Purine metabolism	40037.9	-0.036064	0.0396923	-0.908589	0.363567	0.986398
								1.4 Nucleotide metabolism	Pyrimidine metabolism	45507.9	-0.0368897	0.0476973	-0.773412	0.439278	0.986398
								1.5 Amino acid metabolism	Alanine, aspartate and glutamate metabolism	69653.3	-0.0430306	0.0424226	-1.01433	0.310424	0.986398
								1.5 Amino acid metabolism	Glycine, serine and threonine metabolism	60378.7	-0.0777869	0.0563201	-1.38116	0.167231	0.986398
								1.5 Amino acid metabolism	Cysteine and methionine metabolism	52196.7	-0.053734	0.0351185	-1.53008	0.125998	0.986398
								1.5 Amino acid metabolism	Valine, leucine and isoleucine degradation	70529.4	-0.0277848	0.11264	-0.246669	0.805164	0.986398
								1.5 Amino acid metabolism	Valine, leucine and isoleucine biosynthesis	107563	0.0209416	0.0529919	0.395184	0.692707	0.986398
								1.5 Amino acid metabolism	Lysine biosynthesis	65596.2	-0.04637	0.0441592	-1.05006	0.293688	0.986398
								1.5 Amino acid metabolism	Lysine degradation	36258.7	-0.0331744	0.127199	-0.260806	0.794242	0.986398
								1.5 Amino acid metabolism	Arginine and proline metabolism	41401.1	-0.0875463	0.0737215	-1.18753	0.23502	0.986398
								1.5 Amino acid metabolism	Histidine metabolism	62613	-0.0174273	0.0468735	-0.371795	0.710046	0.986398
								1.5 Amino acid metabolism	Tyrosine metabolism	26713	0.0236899	0.106255	0.222953	0.823572	0.986398
								1.5 Amino acid metabolism	Phenylalanine metabolism	34773.3	-0.0854064	0.116427	-0.73356	0.463217	0.986398
								1.5 Amino acid metabolism	Tryptophan metabolism	40610.4	-0.0333601	0.133759	-0.249405	0.803048	0.986398
								1.5 Amino acid metabolism	Phenylalanine, tyrosine and tryptophan biosynthesis	53415.4	-0.0641385	0.0505136	-1.26973	0.204182	0.986398
								1.6 Metabolism of other amino acids	beta-Alanine metabolism	54042.7	-0.00480369	0.179565	-0.0267519	0.978658	0.986398
								1.6 Metabolism of other amino acids	Taurine and hypotaurine metabolism	44286.4	-0.012774	0.071923	-0.177607	0.859031	0.986398
								1.6 Metabolism of other amino acids	Phosphonate and phosphinate metabolism	9375.4	-0.127907	0.184185	-0.694446	0.487402	0.986398
								1.6 Metabolism of other amino acids	Selenocompound metabolism	60291.3	0.0395583	0.0451589	0.875981	0.38104	0.986398
								1.6 Metabolism of other amino acids	Cyanoamino acid metabolism	32408.8	0.0457845	1.2473	0.0367068	0.970719	0.986398
								1.6 Metabolism of other amino acids	Glutathione metabolism	56738.1	0.00790424	0.13252	0.0596458	0.952438	0.986398
								1.7 Glycan biosynthesis and metabolism	N-Glycan biosynthesis	2670.27	0.132753	0.193301	0.686766	0.49223	0.986398
								1.7 Glycan biosynthesis and metabolism	Other glycan degradation	17254.7	0.0531143	0.382878	0.138724	0.889668	0.986398
								1.7 Glycan biosynthesis and metabolism	Glycosaminoglycan degradation	3806.47	0.739103	0.419905	1.76017	0.0783796	0.986398
								1.7 Glycan biosynthesis and metabolism	Lipopolysaccharide biosynthesis	33557.7	0.247133	0.267073	0.925342	0.354788	0.986398
								1.7 Glycan biosynthesis and metabolism	Peptidoglycan biosynthesis	69783.2	0.0125634	0.0533453	0.23551	0.813813	0.986398
								1.8 Metabolism of cofactors and vitamins	Ubiquinone and other terpenoid-quinone biosynthesis	32468.5	0.0928629	0.0943764	0.983962	0.325134	0.986398
								1.8 Metabolism of cofactors and vitamins	One carbon pool by folate	72554.1	-0.0642956	0.0430066	-1.49502	0.134909	0.986398
								1.8 Metabolism of cofactors and vitamins	Thiamine metabolism	58704.3	-0.0309715	0.0547604	-0.565582	0.571678	0.986398
								1.8 Metabolism of cofactors and vitamins	Riboflavin metabolism	36579.6	0.0497974	0.136056	0.366007	0.71436	0.986398
								1.8 Metabolism of cofactors and vitamins	Vitamin B6 metabolism	53710	-0.023043	0.0562178	-0.409888	0.681888	0.986398
								1.8 Metabolism of cofactors and vitamins	Nicotinate and nicotinamide metabolism	55223.8	-0.079432	0.0717592	-1.10692	0.268327	0.986398
								1.8 Metabolism of cofactors and vitamins	Pantothenate and CoA biosynthesis	79832.9	-0.0356402	0.0480434	-0.741833	0.458188	0.986398
								1.8 Metabolism of cofactors and vitamins	Biotin metabolism	54404.6	0.0289261	0.160605	0.180107	0.857068	0.986398
								1.8 Metabolism of cofactors and vitamins	Lipoic acid metabolism	70506.2	-0.0295194	0.0972265	-0.303615	0.761422	0.986398
								1.8 Metabolism of cofactors and vitamins	Folate biosynthesis	56061.6	0.00285442	0.11406	0.0250255	0.980035	0.986398
								1.8 Metabolism of cofactors and vitamins	Retinol metabolism	5361.2	0.334799	2.04422	0.163778	0.869906	0.986398
								1.9 Metabolism of terpenoids and polyketides	Tetracycline biosynthesis	13822.4	0.459191	2.68355	0.171113	0.864135	0.986398
								1.9 Metabolism of terpenoids and polyketides	Biosynthesis of 12-, 14- and 16-membered macrolides	3.71651	-0.224764	0.879532	-0.25555	0.798298	0.986398
								1.9 Metabolism of terpenoids and polyketides	Terpenoid backbone biosynthesis	62525.8	-0.063746	0.048682	-1.30944	0.190386	0.986398
								1.9 Metabolism of terpenoids and polyketides	Brassinosteroid biosynthesis	0.286389	-1.07519	3.03391	-0.354389	0.723047	0.986398
								1.9 Metabolism of terpenoids and polyketides	Carotenoid biosynthesis	6624.68	-0.196036	0.309455	-0.633489	0.526415	0.986398
								1.9 Metabolism of terpenoids and polyketides	Zeatin biosynthesis	20537.9	-0.00451312	0.0718489	-0.0628141	0.949915	0.986398
								1.9 Metabolism of terpenoids and polyketides	Biosynthesis of ansamycins	111469	0.0552095	0.129873	0.425104	0.670761	0.986398
								1.9 Metabolism of terpenoids and polyketides	Biosynthesis of siderophore group nonribosomal peptides	5909.89	-0.0892721	0.299851	-0.297721	0.765916	0.986398
								1.9 Metabolism of terpenoids and polyketides	Biosynthesis of vancomycin group antibiotics	83182.2	0.216953	0.154325	1.40582	0.159777	0.986398
								1.9 Metabolism of terpenoids and polyketides	Biosynthesis of type II polyketide backbone	133.886	0.648734	2.31565	0.280152	0.779361	0.986398
								2.1 Transcription	RNA polymerase	37931.5	0.0983628	0.0879416	1.1185	0.263353	0.986398
								2.1 Transcription	Basal transcription factors	1.56504	-0.511531	0.909399	-0.562494	0.57378	0.986398
								2.1 Transcription	Spliceosome	1.44527	-3.80061	2.97678	-1.27675	0.201691	0.986398
								2.2 Translation	Aminoacyl-tRNA biosynthesis	64820.3	0.0147704	0.0487023	0.303278	0.761678	0.986398
								2.2 Translation	Ribosome biogenesis in eukaryotes	3170.88	0.0300312	0.162911	0.184341	0.853746	0.986398
								2.2 Translation	Ribosome	58939.9	-0.00215807	0.0533768	-0.0404309	0.96775	0.986398
								2.2 Translation	mRNA surveillance pathway	0.187824	-0.334972	3.03825	-0.110252	0.91221	0.986398
								2.3 Folding, sorting and degradation	RNA degradation	28139.8	-0.0363369	0.0475435	-0.764286	0.444697	0.986398
								2.3 Folding, sorting and degradation	Proteasome	2579.94	-0.383052	0.578415	-0.662245	0.507815	0.986398
								2.3 Folding, sorting and degradation	Protein export	63436.6	-0.0217922	0.0490677	-0.444126	0.656952	0.986398
								2.3 Folding, sorting and degradation	Sulfur relay system	62740.5	0.00415781	0.0626098	0.0664083	0.947053	0.986398
								2.3 Folding, sorting and degradation	Protein processing in endoplasmic reticulum	1673.09	0.158924	0.217941	0.729209	0.465874	0.986398
								2.4 Replication and repair	DNA replication	50582.5	0.0190192	0.0584117	0.325606	0.744722	0.986398
								2.4 Replication and repair	Base excision repair	50384.4	-0.0347425	0.100309	-0.346354	0.729076	0.986398
								2.4 Replication and repair	Nucleotide excision repair	32782	0.0513821	0.0756955	0.6788	0.497265	0.986398
								2.4 Replication and repair	Mismatch repair	64508.8	0.0323064	0.0595284	0.542705	0.587333	0.986398
								2.4 Replication and repair	Homologous recombination	58122.3	-0.00330207	0.0658556	-0.0501411	0.96001	0.986398
								2.4 Replication and repair	Non-homologous end-joining	8282.89	0.101195	0.376784	0.268576	0.788256	0.986398
								3.1 Membrane transport	ABC transporters	46039.9	0.00961835	0.153169	0.0627958	0.949929	0.986398
								3.1 Membrane transport	Phosphotransferase system (PTS)	10284.2	0.0232599	0.245949	0.0945719	0.924655	0.986398
								3.1 Membrane transport	Bacterial secretion system	43530	-0.0472286	0.119114	-0.396499	0.691737	0.986398
								3.2 Signal transduction	Two-component system	24468.2	0.0509346	0.126272	0.403372	0.686675	0.986398
								3.2 Signal transduction	Wnt signaling pathway	0.21928	1.36288	3.0397	0.44836	0.653893	0.986398
								4.1 Transport and catabolism	Lysosome	335.431	0.591172	2.88561	0.204869	0.837675	0.986398
								4.1 Transport and catabolism	Endocytosis	0.447073	2.50151	3.01438	0.82986	0.406618	0.986398
								4.1 Transport and catabolism	Peroxisome	20329.4	-0.0833163	0.0801279	-1.03979	0.298437	0.986398
								4.2 Cell growth and death	Cell cycle - Caulobacter	62586.4	0.0226714	0.0699567	0.324078	0.745879	0.986398
								4.2 Cell growth and death	Meiosis - yeast	1528.33	-0.0840831	0.411072	-0.204546	0.837927	0.986398
								4.2 Cell growth and death	Apoptosis	3610.68	0.0346169	0.36621	0.0945275	0.92469	0.986398
								4.5 Cell motility	Bacterial chemotaxis	73393.6	0.0138025	0.276976	0.0498328	0.960256	0.986398
								4.5 Cell motility	Flagellar assembly	53964.9	-0.0382186	0.340178	-0.112349	0.910547	0.986398
								5.1 Immune system	NOD-like receptor signaling pathway	1003.15	-0.83057	2.17317	-0.382192	0.702319	0.986398
								5.10 Environmental adaptation	Plant-pathogen interaction	9383.44	-0.036909	0.156707	-0.235529	0.813798	0.986398
								5.2 Endocrine system	Renin-angiotensin system	1264.55	1.12101	1.83784	0.609958	0.541889	0.986398
								5.2 Endocrine system	Insulin signaling pathway	3470.45	0.0673569	0.153164	0.439771	0.660103	0.986398
								5.4 Digestive system	Salivary secretion	82.2896	-0.505936	2.87431	-0.17602	0.860278	0.986398
								5.4 Digestive system	Protein digestion and absorption	941.483	0.226629	0.45695	0.49596	0.619923	0.986398
								5.4 Digestive system	Bile secretion	106.862	1.00446	1.22716	0.818521	0.41306	0.986398
								5.8 Development and regeneration	Dorso-ventral axis formation	1.16204	3.06325	2.98485	1.02627	0.304766	0.986398
								6.1 Cancer: overview	Pathways in cancer	446.093	1.26367	2.88558	0.437928	0.661439	0.986398
								6.11 Drug resistance: antimicrobial	beta-Lactam resistance	2795.5	-0.405424	0.850307	-0.476798	0.633506	0.986398
								6.4 Infectious disease: bacterial	Bacterial invasion of epithelial cells	141.379	1.86026	0.997812	1.86434	0.0622747	0.986398
								6.4 Infectious disease: bacterial	Vibrio cholerae infection	114.985	-0.483562	1.94038	-0.249209	0.803199	0.986398
								6.4 Infectious disease: bacterial	Epithelial cell signaling in Helicobacter pylori infection	3164.1	0.175366	0.242196	0.724069	0.469023	0.986398
								6.4 Infectious disease: bacterial	Staphylococcus aureus infection	858.766	0.501467	0.52187	0.960905	0.3366	0.986398
								6.5 Infectious disease: parasitic	African trypanosomiasis	2532.63	-0.0168379	0.266612	-0.0631552	0.949643	0.986398
								6.5 Infectious disease: parasitic	Toxoplasmosis	853.32	-1.61992	2.36532	-0.684865	0.493429	0.986398
								6.5 Infectious disease: parasitic	Amoebiasis	625.33	0.19747	0.557341	0.354307	0.723109	0.986398
								6.6 Immune disease	Systemic lupus erythematosus	59.8498	2.88508	1.91252	1.50852	0.131422	0.986398
								1.9 Metabolism of terpenoids and polyketides	Polyketide sugar unit biosynthesis	17829.9	-0.00750263	0.633275	-0.0118473	0.990547	0.990547
									LS50vsLS100	baseMean	log2FoldChange	lfcSE	stat	pvalue	padj
								6.1 Cancer: overview	Pathways in cancer	302.16	26.6632	2.9645	8.99417	2.38013e-19	3.64161e-17	TOGLIERE
								1.1 Carbohydrate metabolism	Pyruvate metabolism	69883.5	-0.0839742	0.03581	-2.34499	0.0190275	0.730889
								1.2 Energy metabolism	Carbon fixation in photosynthetic organisms	58478.5	-0.124277	0.0497873	-2.49615	0.0125548	0.730889
								1.9 Metabolism of terpenoids and polyketides	Biosynthesis of type II polyketide backbone	77.0647	5.1684	2.2055	2.34341	0.0191082	0.730889
								1.5 Amino acid metabolism	Glycine, serine and threonine metabolism	59149.3	-0.122924	0.0612275	-2.00765	0.04468	0.917689
								1.8 Metabolism of cofactors and vitamins	One carbon pool by folate	71251.2	-0.115638	0.0562704	-2.05504	0.0398754	0.917689
								1.8 Metabolism of cofactors and vitamins	Pantothenate and CoA biosynthesis	78584.8	-0.0942236	0.0476475	-1.97751	0.0479837	0.917689
								5.4 Digestive system	Protein digestion and absorption	667.769	1.45416	0.670465	2.16888	0.0300919	0.917689
								1.0 Global and overview maps	Fatty acid metabolism	61747.6	0.0376397	0.139464	0.269889	0.787245	0.970394
								1.1 Carbohydrate metabolism	Glycolysis / Gluconeogenesis	55410.6	-0.0540126	0.0509408	-1.0603	0.289008	0.970394
								1.1 Carbohydrate metabolism	Citrate cycle (TCA cycle)	63995.1	0.0214985	0.0516614	0.416143	0.677305	0.970394
								1.1 Carbohydrate metabolism	Pentose phosphate pathway	60730.5	-0.072205	0.0759417	-0.950795	0.341709	0.970394
								1.1 Carbohydrate metabolism	Pentose and glucuronate interconversions	32173.6	-0.0576323	0.142138	-0.405468	0.685133	0.970394
								1.1 Carbohydrate metabolism	Fructose and mannose metabolism	28616	-0.0850879	0.0877739	-0.969398	0.332347	0.970394
								1.1 Carbohydrate metabolism	Galactose metabolism	28374	-0.0303774	0.126347	-0.240429	0.809998	0.970394
								1.1 Carbohydrate metabolism	Ascorbate and aldarate metabolism	20957.8	0.0519549	0.132492	0.392136	0.694958	0.970394
								1.1 Carbohydrate metabolism	Starch and sucrose metabolism	34309.8	0.0674431	0.128571	0.524561	0.599889	0.970394
								1.1 Carbohydrate metabolism	Amino sugar and nucleotide sugar metabolism	37257.8	0.00922005	0.0773013	0.119274	0.905058	0.970394
								1.1 Carbohydrate metabolism	Inositol phosphate metabolism	18027.2	-0.176206	0.167794	-1.05014	0.293655	0.970394
								1.1 Carbohydrate metabolism	Glyoxylate and dicarboxylate metabolism	52783	-0.178709	0.113329	-1.5769	0.114818	0.970394
								1.1 Carbohydrate metabolism	Propanoate metabolism	59256.1	-0.0515749	0.0752572	-0.685315	0.493145	0.970394
								1.1 Carbohydrate metabolism	Butanoate metabolism	61896.7	-0.0456069	0.0638385	-0.714411	0.474973	0.970394
								1.1 Carbohydrate metabolism	C5-Branched dibasic acid metabolism	92999.5	-0.0834523	0.0607229	-1.37431	0.169345	0.970394
								1.10 Biosynthesis of other secondary metabolites	Penicillin and cephalosporin biosynthesis	5993.59	-0.0498687	0.382964	-0.130218	0.896394	0.970394
								1.10 Biosynthesis of other secondary metabolites	Clavulanic acid biosynthesis	0.894003	-1.63097	2.99496	-0.544573	0.586047	0.970394
								1.10 Biosynthesis of other secondary metabolites	Flavonoid biosynthesis	989.392	-0.14849	0.819636	-0.181165	0.856238	0.970394
								1.10 Biosynthesis of other secondary metabolites	Isoflavonoid biosynthesis	118.964	1.55042	1.58945	0.975444	0.32934	0.970394
								1.10 Biosynthesis of other secondary metabolites	Tropane, piperidine and pyridine alkaloid biosynthesis	24134.5	-0.0391254	0.0828534	-0.472224	0.636767	0.970394
								1.10 Biosynthesis of other secondary metabolites	Betalain biosynthesis	3296.33	-0.530655	0.958654	-0.553541	0.579893	0.970394
								1.11 Xenobiotics biodegradation and metabolism	Chlorocyclohexane and chlorobenzene degradation	19911.5	0.0335072	0.186911	0.179269	0.857727	0.970394
								1.11 Xenobiotics biodegradation and metabolism	Bisphenol degradation	27210.6	0.0695238	0.324871	0.214004	0.830544	0.970394
								1.11 Xenobiotics biodegradation and metabolism	Fluorobenzoate degradation	17929.5	0.209758	0.300499	0.698034	0.485156	0.970394
								1.11 Xenobiotics biodegradation and metabolism	Xylene degradation	13480.9	0.177281	0.441304	0.40172	0.68789	0.970394
								1.11 Xenobiotics biodegradation and metabolism	Toluene degradation	29201.6	0.0574588	0.0720108	0.797918	0.424918	0.970394
								1.11 Xenobiotics biodegradation and metabolism	Polycyclic aromatic hydrocarbon degradation	5809.26	-0.0669867	0.340867	-0.196519	0.844204	0.970394
								1.11 Xenobiotics biodegradation and metabolism	Chloroalkane and chloroalkene degradation	41333.6	-0.0992992	0.171789	-0.57803	0.563244	0.970394
								1.11 Xenobiotics biodegradation and metabolism	Naphthalene degradation	6145.95	1.82761	2.88538	0.633402	0.526471	0.970394
								1.11 Xenobiotics biodegradation and metabolism	Aminobenzoate degradation	18834.2	0.159613	0.188143	0.848359	0.396238	0.970394
								1.11 Xenobiotics biodegradation and metabolism	Nitrotoluene degradation	12681.6	-0.211399	0.380165	-0.556073	0.578161	0.970394
								1.11 Xenobiotics biodegradation and metabolism	Ethylbenzene degradation	6438.86	-1.48486	2.88538	-0.514616	0.606821	0.970394
								1.11 Xenobiotics biodegradation and metabolism	Styrene degradation	23783.7	0.0903724	0.207682	0.435149	0.663454	0.970394
								1.11 Xenobiotics biodegradation and metabolism	Atrazine degradation	17855.8	-0.267275	0.19529	-1.36861	0.171122	0.970394
								1.11 Xenobiotics biodegradation and metabolism	Caprolactam degradation	38851.3	0.188306	0.206255	0.912973	0.361257	0.970394
								1.11 Xenobiotics biodegradation and metabolism	Drug metabolism - other enzymes	45951.7	-0.0259144	0.110244	-0.235064	0.814159	0.970394
								1.2 Energy metabolism	Oxidative phosphorylation	28957.7	-0.0173223	0.0610657	-0.283666	0.776666	0.970394
								1.2 Energy metabolism	Photosynthesis	19762.4	0.246652	0.654292	0.376976	0.706192	0.970394
								1.2 Energy metabolism	Photosynthesis - antenna proteins	0.0390537	0.570731	3.04143	0.187652	0.851149	0.970394
								1.2 Energy metabolism	Methane metabolism	20842	-0.107533	0.0723924	-1.48541	0.137434	0.970394
								1.2 Energy metabolism	Carbon fixation pathways in prokaryotes	62620.4	-0.0397951	0.0458264	-0.868388	0.385182	0.970394
								1.2 Energy metabolism	Nitrogen metabolism	32112.1	-0.0680259	0.0900045	-0.755806	0.449766	0.970394
								1.2 Energy metabolism	Sulfur metabolism	49079.4	0.0368694	0.0432543	0.852386	0.394	0.970394
								1.3 Lipid metabolism	Fatty acid biosynthesis	88316.6	-0.037458	0.0681429	-0.549698	0.582526	0.970394
								1.3 Lipid metabolism	Steroid biosynthesis	3525.71	0.351639	0.717673	0.489972	0.624154	0.970394
								1.3 Lipid metabolism	Primary bile acid biosynthesis	4582.94	0.0822413	0.316816	0.259587	0.795182	0.970394
								1.3 Lipid metabolism	Secondary bile acid biosynthesis	18966.7	-0.0752864	0.554357	-0.135809	0.891973	0.970394
								1.3 Lipid metabolism	Steroid hormone biosynthesis	4429.03	0.0803225	0.505991	0.158743	0.873871	0.970394
								1.3 Lipid metabolism	Glycerolipid metabolism	22399.6	-0.0693449	0.0804026	-0.862471	0.388428	0.970394
								1.3 Lipid metabolism	Glycerophospholipid metabolism	27671.3	0.0201084	0.0519382	0.38716	0.698638	0.970394
								1.3 Lipid metabolism	Linoleic acid metabolism	16865.1	-0.141808	0.322507	-0.439704	0.660151	0.970394
								1.3 Lipid metabolism	Biosynthesis of unsaturated fatty acids	40121	0.0539904	0.0852456	0.633351	0.526504	0.970394
								1.4 Nucleotide metabolism	Purine metabolism	38731.7	-0.0454131	0.04625	-0.981904	0.326147	0.970394
								1.4 Nucleotide metabolism	Pyrimidine metabolism	43775.9	-0.0303081	0.0542826	-0.558339	0.576613	0.970394
								1.5 Amino acid metabolism	Alanine, aspartate and glutamate metabolism	68024.9	-0.0792899	0.0485208	-1.63414	0.102229	0.970394
								1.5 Amino acid metabolism	Cysteine and methionine metabolism	50438.9	-0.0601996	0.0420656	-1.43109	0.152404	0.970394
								1.5 Amino acid metabolism	Valine, leucine and isoleucine degradation	67688.6	-0.0150798	0.0978492	-0.154112	0.877521	0.970394
								1.5 Amino acid metabolism	Valine, leucine and isoleucine biosynthesis	106498	-0.0561578	0.0476096	-1.17955	0.23818	0.970394
								1.5 Amino acid metabolism	Lysine biosynthesis	62865.7	-0.0297024	0.0398519	-0.74532	0.456078	0.970394
								1.5 Amino acid metabolism	Lysine degradation	35068.9	-0.0422331	0.110723	-0.38143	0.702884	0.970394
								1.5 Amino acid metabolism	Arginine and proline metabolism	40258.1	-0.112693	0.0703117	-1.60277	0.108986	0.970394
								1.5 Amino acid metabolism	Histidine metabolism	61045.5	-0.0497691	0.0554696	-0.897233	0.369595	0.970394
								1.5 Amino acid metabolism	Phenylalanine metabolism	33048.1	-0.0457671	0.11603	-0.394442	0.693255	0.970394
								1.5 Amino acid metabolism	Tryptophan metabolism	38377.3	0.0236737	0.0984241	0.240527	0.809921	0.970394
								1.5 Amino acid metabolism	Phenylalanine, tyrosine and tryptophan biosynthesis	50842.1	-0.0271093	0.0524423	-0.516936	0.605201	0.970394
								1.6 Metabolism of other amino acids	beta-Alanine metabolism	51628.7	0.0214408	0.120382	0.178107	0.858639	0.970394
								1.6 Metabolism of other amino acids	Taurine and hypotaurine metabolism	41939	0.0374438	0.0687747	0.544442	0.586137	0.970394
								1.6 Metabolism of other amino acids	Phosphonate and phosphinate metabolism	8805.15	-0.0569444	0.190135	-0.299495	0.764562	0.970394
								1.6 Metabolism of other amino acids	Selenocompound metabolism	57587.1	0.0658397	0.0569252	1.1566	0.247436	0.970394
								1.6 Metabolism of other amino acids	Cyanoamino acid metabolism	27765.1	0.42216	1.21914	0.346275	0.729136	0.970394
								1.6 Metabolism of other amino acids	Glutathione metabolism	56466.5	-0.0842332	0.0998938	-0.843227	0.399101	0.970394
								1.7 Glycan biosynthesis and metabolism	N-Glycan biosynthesis	2491.71	0.233994	0.398977	0.586484	0.55755	0.970394
								1.7 Glycan biosynthesis and metabolism	Other glycan degradation	15793.1	0.207487	0.389649	0.532497	0.594382	0.970394
								1.7 Glycan biosynthesis and metabolism	Glycosaminoglycan degradation	4958.82	-0.220368	0.518382	-0.425108	0.670758	0.970394
								1.7 Glycan biosynthesis and metabolism	Peptidoglycan biosynthesis	68323.3	-0.0322583	0.054139	-0.595842	0.551281	0.970394
								1.8 Metabolism of cofactors and vitamins	Ubiquinone and other terpenoid-quinone biosynthesis	31580.1	0.0671612	0.0778738	0.862437	0.388447	0.970394
								1.8 Metabolism of cofactors and vitamins	Thiamine metabolism	56561	-0.029704	0.0579299	-0.512757	0.608121	0.970394
								1.8 Metabolism of cofactors and vitamins	Riboflavin metabolism	37155	-0.0996561	0.0812689	-1.22625	0.220104	0.970394
								1.8 Metabolism of cofactors and vitamins	Vitamin B6 metabolism	51447.2	-0.00522615	0.0518114	-0.100869	0.919655	0.970394
								1.8 Metabolism of cofactors and vitamins	Nicotinate and nicotinamide metabolism	52465.9	-0.0382956	0.0465929	-0.821919	0.411123	0.970394
								1.8 Metabolism of cofactors and vitamins	Biotin metabolism	52700.1	0.0166983	0.155471	0.107405	0.914468	0.970394
								1.8 Metabolism of cofactors and vitamins	Lipoic acid metabolism	66904	0.0165989	0.0637608	0.260331	0.794608	0.970394
								1.8 Metabolism of cofactors and vitamins	Folate biosynthesis	53418.6	0.0371192	0.0857498	0.432878	0.665103	0.970394
								1.8 Metabolism of cofactors and vitamins	Retinol metabolism	6111.76	-0.161943	1.45742	-0.111116	0.911525	0.970394
								1.9 Metabolism of terpenoids and polyketides	Tetracycline biosynthesis	12217.8	0.773039	2.88537	0.267917	0.788763	0.970394
								1.9 Metabolism of terpenoids and polyketides	Biosynthesis of 12-, 14- and 16-membered macrolides	4.05816	-0.47667	0.806346	-0.591148	0.554421	0.970394
								1.9 Metabolism of terpenoids and polyketides	Polyketide sugar unit biosynthesis	17592.3	-0.0739662	0.674775	-0.109616	0.912714	0.970394
								1.9 Metabolism of terpenoids and polyketides	Terpenoid backbone biosynthesis	59300.2	-0.0166657	0.0580329	-0.287177	0.773977	0.970394
								1.9 Metabolism of terpenoids and polyketides	Carotenoid biosynthesis	5667.7	0.139852	0.329981	0.423818	0.671698	0.970394
								1.9 Metabolism of terpenoids and polyketides	Zeatin biosynthesis	19468.8	0.0448479	0.0720198	0.622716	0.533471	0.970394
								1.9 Metabolism of terpenoids and polyketides	Biosynthesis of ansamycins	116379	-0.170136	0.12738	-1.33566	0.181661	0.970394
								1.9 Metabolism of terpenoids and polyketides	Biosynthesis of siderophore group nonribosomal peptides	6374.08	-0.388709	0.461098	-0.843008	0.399224	0.970394
								1.9 Metabolism of terpenoids and polyketides	Biosynthesis of vancomycin group antibiotics	83896.6	0.0797459	0.0819324	0.973313	0.330398	0.970394
								2.1 Transcription	RNA polymerase	37536.3	0.0208115	0.0578779	0.359576	0.719164	0.970394
								2.1 Transcription	Basal transcription factors	1.51386	-0.635889	1.26654	-0.502067	0.61562	0.970394
								2.2 Translation	Aminoacyl-tRNA biosynthesis	63087.6	-0.012527	0.0479708	-0.261139	0.793985	0.970394
								2.2 Translation	Ribosome biogenesis in eukaryotes	2964.56	0.122993	0.18583	0.661858	0.508062	0.970394
								2.2 Translation	Ribosome	56917	-0.0065618	0.0610878	-0.107416	0.914459	0.970394
								2.2 Translation	mRNA surveillance pathway	0.349804	-1.40654	2.8588	-0.492002	0.622718	0.970394
								2.3 Folding, sorting and degradation	RNA degradation	27158.6	-0.039425	0.0487336	-0.80899	0.418521	0.970394
								2.3 Folding, sorting and degradation	Proteasome	1906.9	0.382963	0.715845	0.53498	0.592664	0.970394
								2.3 Folding, sorting and degradation	Protein export	61415.7	-0.0336141	0.058973	-0.569991	0.568684	0.970394
								2.3 Folding, sorting and degradation	Sulfur relay system	61658.7	-0.0503501	0.055633	-0.905041	0.365444	0.970394
								2.3 Folding, sorting and degradation	Protein processing in endoplasmic reticulum	1543.84	0.291639	0.357282	0.816269	0.414346	0.970394
								2.4 Replication and repair	DNA replication	48699.3	0.0236464	0.0562938	0.420053	0.674447	0.970394
								2.4 Replication and repair	Base excision repair	46727.5	0.0776247	0.0771236	1.0065	0.314176	0.970394
								2.4 Replication and repair	Nucleotide excision repair	31359.7	0.0746111	0.0837336	0.891054	0.3729	0.970394
								2.4 Replication and repair	Mismatch repair	62117.1	0.0362165	0.0540539	0.670007	0.502853	0.970394
								2.4 Replication and repair	Homologous recombination	55666.9	0.0163991	0.0624887	0.262433	0.792987	0.970394
								2.4 Replication and repair	Non-homologous end-joining	7537.13	0.272516	0.402781	0.676586	0.498669	0.970394
								3.1 Membrane transport	ABC transporters	47361.4	-0.17466	0.176838	-0.987681	0.323309	0.970394
								3.1 Membrane transport	Phosphotransferase system (PTS)	10889.5	-0.242051	0.336432	-0.719463	0.471855	0.970394
								3.1 Membrane transport	Bacterial secretion system	43559.3	-0.150548	0.105276	-1.43003	0.152709	0.970394
								3.2 Signal transduction	Two-component system	24093.1	-0.0117454	0.0898667	-0.130698	0.896015	0.970394
								3.2 Signal transduction	Wnt signaling pathway	0.21015	1.24383	3.03966	0.4092	0.682393	0.970394
								4.1 Transport and catabolism	Lysosome	210.483	3.65256	2.88682	1.26525	0.205781	0.970394
								4.1 Transport and catabolism	Endocytosis	0.433727	2.39024	3.01406	0.793033	0.427759	0.970394
								4.1 Transport and catabolism	Peroxisome	18758.6	0.0417358	0.0783897	0.532415	0.594439	0.970394
								4.2 Cell growth and death	Cell cycle - Caulobacter	62208.3	-0.0653676	0.0719647	-0.908328	0.363705	0.970394
								4.2 Cell growth and death	Meiosis - yeast	1353.21	0.158136	0.401957	0.393414	0.694014	0.970394
								4.2 Cell growth and death	Apoptosis	3763.57	-0.186915	0.376132	-0.496942	0.61923	0.970394
								4.5 Cell motility	Bacterial chemotaxis	69390	0.0671278	0.217673	0.308388	0.757787	0.970394
								4.5 Cell motility	Flagellar assembly	53289.2	-0.108416	0.232241	-0.466824	0.640626	0.970394
								5.1 Immune system	NOD-like receptor signaling pathway	1009.99	-0.923959	2.13415	-0.43294	0.665058	0.970394
								5.10 Environmental adaptation	Plant-pathogen interaction	9022.01	-0.0297011	0.0810336	-0.366529	0.713971	0.970394
								5.2 Endocrine system	Renin-angiotensin system	1446.27	0.451002	1.78053	0.253297	0.800039	0.970394
								5.2 Endocrine system	Insulin signaling pathway	3337.11	0.0769352	0.147738	0.520753	0.602539	0.970394
								5.4 Digestive system	Salivary secretion	37.2189	2.8886	2.67907	1.07821	0.28094	0.970394
								5.4 Digestive system	Bile secretion	129.472	0.178788	1.1438	0.15631	0.875789	0.970394
								5.8 Development and regeneration	Dorso-ventral axis formation	1.05056	3.24717	2.9845	1.08801	0.27659	0.970394
								6.11 Drug resistance: antimicrobial	beta-Lactam resistance	3089.24	-0.733605	0.821321	-0.893202	0.371749	0.970394
								6.4 Infectious disease: bacterial	Bacterial invasion of epithelial cells	140.16	1.6888	1.27411	1.32547	0.185016	0.970394
								6.4 Infectious disease: bacterial	Vibrio cholerae infection	227.056	-1.96947	1.65572	-1.18949	0.234246	0.970394
								6.4 Infectious disease: bacterial	Staphylococcus aureus infection	1161.62	-0.479675	0.657337	-0.729724	0.465559	0.970394
								6.5 Infectious disease: parasitic	African trypanosomiasis	2285.35	0.180176	0.345004	0.522245	0.6015	0.970394
								6.5 Infectious disease: parasitic	Toxoplasmosis	898.912	-1.77929	2.8855	-0.61663	0.537479	0.970394
								6.5 Infectious disease: parasitic	Amoebiasis	686.099	-0.185866	0.475708	-0.390714	0.696008	0.970394
								1.10 Biosynthesis of other secondary metabolites	Streptomycin biosynthesis	69166.5	-0.00184721	0.0526054	-0.0351144	0.971988	0.986953
								1.11 Xenobiotics biodegradation and metabolism	Benzoate degradation	31117.1	0.0110574	0.154205	0.0717056	0.942836	0.986953
								1.11 Xenobiotics biodegradation and metabolism	Dioxin degradation	22372.4	0.00740446	0.302969	0.0244397	0.980502	0.986953
								1.3 Lipid metabolism	Sphingolipid metabolism	7551.95	0.0159673	0.338901	0.0471149	0.962422	0.986953
								1.5 Amino acid metabolism	Tyrosine metabolism	25994.4	-0.00441146	0.107898	-0.0408855	0.967387	0.986953
								1.7 Glycan biosynthesis and metabolism	Lipopolysaccharide biosynthesis	35225.6	-0.00822717	0.226462	-0.0363292	0.97102	0.986953
								6.6 Immune disease	Systemic lupus erythematosus	98.8161	0.071212	2.53569	0.0280839	0.977595	0.986953
								6.4 Infectious disease: bacterial	Epithelial cell signaling in Helicobacter pylori infection	3234.82	0.000533461	0.209508	0.00254626	0.997968	0.997968
