# Supplementary material for: Beyond Microbial Variability: Disclosing the Functional Redundancy of the Core Gut Microbiota of Farmed Gilthead Sea Bream from a Bayesian Network Perspective
Source: Microorganisms. 2025 Jan 17;13(1):198. doi: 10.3390/microorganisms13010198 (PMC11767429; doi:10.3390/microorganisms13010198)
Supplement: Supplementary file 1 [file microorganisms-13-00198-s001.zip › Supplementary Files revised/Table S4.xlsx]

## Sheet: Hoja1
CORE	CORE Category	NOPAP – PP average abundance	PAPs – SCPs average abundance	NOPAP – SCPs/Insects average abundance	Total average abundance
Bacteria_Actinomycetota_Actinobacteria_Mycobacteriales_Corynebacteriaceae_Corynebacterium	A	1.23339	1.78252	3.14321	2.05304
Bacteria_Bacillota_Bacilli_Bacillales_Bacillaceae_Bacillus	A	0.92606	1.36589	0.436346	0.909432
Bacteria_Bacillota_Bacilli_Staphylococcales_Staphylococcaceae_Staphylococcus	A	6.78193	0.010844	8.05107	4.94794
Bacteria_Bacillota_Bacilli_Lactobacillales_Enterococcaceae_Enterococcus	A	0.0800071	0.0165741	0.00632068	0.0343006
Bacteria_Bacillota_Bacilli_Lactobacillales_Streptococcaceae_Streptococcus	A	1.7453	1.4333	3.53475	2.23778
Bacteria_Bacillota_Clostridia_Clostridiales_Clostridiaceae_Clostridium_sensu_strictu	A	1.16244	1.19153	0.00263755	0.785535
Bacteria_Pseudomonadota_Alphaproteobacteria_Sphingomonadales_Sphingomonadaceae_Sphingomonas	A	2.63481	0.756243	2.80483	2.06529
Bacteria_Pseudomonadota_Gammaproteobacteria_Pseudomonadales_Moraxellaceae_Acinetobacter	A	1.52954	0.565553	0.35913	0.818074
Bacteria_Pseudomonadota_Gammaproteobacteria_Pseudomonadales_Pseudomonadaceae_Pseudomonas	A	7.24596	1.72169	0.373315	3.11365
Bacteria_Pseudomonadota_Gammaproteobacteria_Enterobacterales_Vibrionaceae_Vibrio2	A	7.23791	0.494216	7.02663	4.91958
Bacteria_Actinomycetota_Actinobacteria_Micrococcales_Micrococcaceae_Arthrobacter	B	0.745764	1.10064	0.405269	0.750557
Bacteria_Actinomycetota_Actinobacteria_Propionibacteriales_Nocardioidaceae_Nocardioides	B	0.530013	0.0625026	0.128154	0.240223
Bacteria_Bacillota_Negativicutes_Veillonellales-Selenomonadales_Veillonellaceae_Veillonella	B	0.00175665	0.141883	0.441038	0.194893
Bacteria_Pseudomonadota_Alphaproteobacteria_Hyphomicrobiales_Beijerinckiaceae_Methylobacterium	B	0.299748	0.122707	0.631496	0.351317
Bacteria_Pseudomonadota_Alphaproteobacteria_Hyphomicrobiales_Rhizobiaceae_Rhizobium	B	0.15744	0.418786	0.0627569	0.212994
Bacteria_Pseudomonadota_Gammaproteobacteria_Enterobacterales_Pasteurellaceae_Actinobacillus	B	0.086189	1.88748	0.00220524	0.658624
Bacteria_Actinomycetota_Actinobacteria_Actinomycetales_Actinomycetaceae_Actinomyces	C	0.10315	0.00467317	1.65399	0.587272
Bacteria_Actinomycetota_Actinobacteria_Micrococcales_Brevibacteriaceae_Brevibacterium	C	0.0012118	0.346314	0.446786	0.26477
Bacteria_Actinomycetota_Actinobacteria_Micrococcales_Microbacteriaceae_Microbacterium	C	0.00144891	0.00350424	0.00231121	0.00242145
Bacteria_Actinomycetota_Actinobacteria_Micrococcales_Micrococcaceae_Micrococcus1	C	0.215268	0.00492596	0.559531	0.259909
Bacteria_Actinomycetota_Actinobacteria_Micrococcales_Micrococcaceae_Rothia	C	0.0062585	0.627291	1.54979	0.72778
Bacteria_Actinomycetota_Actinobacteria_Mycobacteriales_Nocardiaceae_Gordonia	C	0.00111846	5.7309	0.000222356	1.91075
Bacteria_Actinomycetota_Actinobacteria_Propionibacteriales_Nocardioidaceae_Aeromicrobium	C	0.000408352	0.0059961	0.00063055	0.002345
Bacteria_Bacteroidota_Bacteroidia_Bacteroidales_Bacteroidaceae_Bacteroides	C	0.120419	1.6155	0.679235	0.805052
Bacteria_Bacteroidota_Bacteroidia_Flavobacteriales_Weeksellaceae_Chryseobacterium	C	0.0883043	0.665784	0.0837444	0.279277
Bacteria_Bacillota_Bacilli_Bacillales_Bacillaceae_Geobacillus	C	0.0221024	0.102405	0.246908	0.123805
Bacteria_Bacillota_Bacilli_Lactobacillales_Lactobacillaceae_Lactobacillus	C	0.506282	0.133367	0.413203	0.350951
Bacteria_Bacillota_Clostridia_Lachnospirales_Lachnospiraceae_Blautia	C	0.00176763	0.288114	0.290358	0.193413
Bacteria_Bacillota_Clostridia_Clostridiales_Clostridiaceae_Clostridium_XIVa	C	0.179675	1.02699	0.000291378	0.402318
Bacteria_Pseudomonadota_Alphaproteobacteria_Caulobacterales_Caulobacteraceae_Brevundimonas	C	0.7048	0.0229011	3.07335	1.26702
Bacteria_Pseudomonadota_Alphaproteobacteria_Caulobacterales_Caulobacteraceae_Phenylobacterium	C	0.64917	0.522753	3.99073	1.72089
Bacteria_Pseudomonadota_Alphaproteobacteria_Hyphomicrobiales_Xanthobacteraceae_Bradyrhizobium	C	1.14505	0.00100701	2.00064	1.0489
Bacteria_Pseudomonadota_Alphaproteobacteria_Hyphomicrobiales_Rhizobiaceae_Mesorhizobium	C	0.550944	0.233304	0.106986	0.297078
Bacteria_Pseudomonadota_Alphaproteobacteria_Hyphomicrobiales_Rhizobiaceae_Phyllobacterium	C	0.00149934	0.107974	0.00086857	0.0367807
Bacteria_Pseudomonadota_Alphaproteobacteria_Rhodobacterales_Paracoccaceae_Paracoccus	C	0.0265047	4.5141	0.00106945	1.51389
Bacteria_Pseudomonadota_Alphaproteobacteria_Sphingomonadales_Sphingomonadaceae_Novosphingobium	C	0.387102	6.24811	1.00574	2.54698
Bacteria_Pseudomonadota_Gammaproteobacteria_Burkholderiales_Burkholderiaceae_Cupriavidus	C	0.146206	0.580756	0.500874	0.409279
Bacteria_Pseudomonadota_Gammaproteobacteria_Burkholderiales_Comamonadaceae_Acidovorax	C	0.182902	0.171899	0.0609578	0.138586
Bacteria_Pseudomonadota_Gammaproteobacteria_Burkholderiales_Comamonadaceae_Comamonas	C	0.00393209	0.00201772	0.00174681	0.00256554
Bacteria_Pseudomonadota_Gammaproteobacteria_Burkholderiales_Oxalobacteraceae_Massilia	C	0.146146	0.110371	0.228738	0.161752
Bacteria_Pseudomonadota_Gammaproteobacteria_Enterobacterales_Aeromonadaceae_Aeromonas	C	0.273278	0.0901073	0.239001	0.200795
Bacteria_Pseudomonadota_Gammaproteobacteria_Enterobacterales_Alteromonadaceae_Alishewanella	C	0.0551917	0.280305	0.00282221	0.112773
Bacteria_Pseudomonadota_Gammaproteobacteria_Enterobacterales_Pseudoalteromonadaceae_Pseudoalteromonas	C	0.292443	0.0815623	0.000379743	0.124795
Bacteria_Pseudomonadota_Gammaproteobacteria_Pseudomonadales_Halomonadaceae_Halomonas	C	0.183727	0.000868539	0.193196	0.125931
Bacteria_Pseudomonadota_Gammaproteobacteria_Pseudomonadales_Moraxellaceae_Psychrobacter	C	0.449677	4.3975	0.000639779	1.61594
Bacteria_Pseudomonadota_Gammaproteobacteria_Enterobacterales_Vibrionaceae_Aliivibrio	C	0.38365	0.138455	0.544656	0.355587
Bacteria_Pseudomonadota_Gammaproteobacteria_Enterobacterales_Vibrionaceae_Photobacterium	C	4.75014	0.197151	5.39176	3.44635
Bacteria_Pseudomonadota_Gammaproteobacteria_Lysobacterales_Lysobacteraceae_Stenotrophomonas	C	0.400618	0.287954	0.339299	0.342624
