# Supplementary material for: Beyond Microbial Variability: Disclosing the Functional Redundancy of the Core Gut Microbiota of Farmed Gilthead Sea Bream from a Bayesian Network Perspective
Source: Microorganisms. 2025 Jan 17;13(1):198. doi: 10.3390/microorganisms13010198 (PMC11767429; doi:10.3390/microorganisms13010198)
Supplement: Supplementary file 1 [file microorganisms-13-00198-s001.zip › Supplementary Files revised/Table S5.xlsx]

## Sheet: NOPAP BN
Nodes	CORE category	Cluster	C. Degree	Par %	Average abundance		Edges
Bacteria_Bacillota_Bacilli_Lactobacillales_Enterococcaceae_Enterococcus	A	0	0	0	0.0431639		from	Cluster	to	Cluster	bic	mi	bic_score	mi_score	score
Bacteria_Pseudomonadota_Gammaproteobacteria_Burkholderiales_Burkholderiaceae_Cupriavidus	C	0	0	0	0.32354		Bacteria_Actinomycetota_Acidimicrobiia_Microtrichales_Ilumatobacteraceae_Ilumatobacter	1	Bacteria_Pseudomonadota_Alphaproteobacteria_Caulobacterales_Caulobacteraceae_Phenylobacterium	1	-7.27604	0.0108161	7.01445e-07	0.989184	0.494592
Bacteria_Bacillota_Bacilli_Bacillales_Bacillaceae_Bacillus	A	0	0	0	0.681203		Bacteria_Actinomycetota_Actinobacteria_Pseudonocardiales_Pseudonocardiaceae_Halopolyspora	2	Bacteria_Bacillota_Clostridia_Clostridiales_Clostridiaceae_Clostridium_sensu_strictu	2	-170.568	0	1.64436e-05	1	0.500008
Bacteria_Pseudomonadota_Gammaproteobacteria_Enterobacterales_Vibrionaceae_Photobacterium	C	0	0	0	5.07095		Bacteria_Actinomycetota_Actinobacteria_Micrococcales_Brevibacteriaceae_Brevibacterium	3	Bacteria_Pseudomonadota_Alphaproteobacteria_Sphingomonadales_Sphingomonadaceae_Sphingomonas	3	-6.2028	3.46964e-08	5.9798e-07	1	0.5
Bacteria_Pseudomonadota_Gammaproteobacteria_Enterobacterales_Pasteurellaceae_Actinobacillus	B	0	0	0	0.0441971		Bacteria_Actinomycetota_Actinobacteria_Mycobacteriales_Corynebacteriaceae_Corynebacterium	4	Bacteria_Pseudomonadota_Alphaproteobacteria_Hyphomicrobiales_Xanthobacteraceae_Afipia	4	-112.602	1.33702e-39	1.08554e-05	1	0.500005
Bacteria_Pseudomonadota_Gammaproteobacteria_Burkholderiales_Comamonadaceae_Acidovorax	C	0	0	0	0.12193		Bacteria_Actinomycetota_Actinobacteria_Mycobacteriales_Corynebacteriaceae_Corynebacterium1	5	Bacteria_Pseudomonadota_Gammaproteobacteria_Pseudomonadales_Pseudomonadaceae_Pseudomonas	5	-2.04278	0.00137704	1.96934e-07	0.998623	0.499312
Bacteria_Actinomycetota_Actinobacteria_Micrococcales_Micrococcaceae_Rothia	C	0	0	0	0.778024		Bacteria_Actinomycetota_Actinobacteria_Micrococcales_Dermabacteraceae_Brachybacterium	2	Bacteria_Bacillota_Clostridia_Clostridiales_Clostridiaceae_Clostridium_sensu_strictu	2	-106.311	1.54154e-06	1.02489e-05	0.999998	0.500004
Bacteria_Actinomycetota_Actinobacteria_Actinomycetales_Actinomycetaceae_Actinomyces	C	0	0	0	0.878571		Bacteria_Actinomycetota_Actinobacteria_Micrococcales_Microbacteriaceae_unclassified	6	Bacteria_Pseudomonadota_Alphaproteobacteria_Hyphomicrobiales_Rhizobiaceae_Brucella	6	-37.2984	2.33503e-14	3.59575e-06	1	0.500002
Bacteria_Pseudomonadota_Alphaproteobacteria_Rhodobacterales_Paracoccaceae_Paracoccus	C	0	0	0	0.0137871		Bacteria_Actinomycetota_Actinobacteria_Micrococcales_Micrococcaceae_Arthrobacter	7	Bacteria_Actinomycetota_Actinobacteria_Micrococcales_Micrococcaceae_Renibacterium	7	-23.3849	0.000100848	2.25442e-06	0.999899	0.499951
Bacteria_Bacillota_Bacilli_Bacillales_Bacillaceae_Geobacillus	C	0	0	0	0.134505		Bacteria_Actinomycetota_Actinobacteria_Micrococcales_Micrococcaceae_Arthrobacter	7	Bacteria_Pseudomonadota_Alphaproteobacteria_Hyphomicrobiales_Beijerinckiaceae_Microvirga	7	-5.46238	0.000662028	5.266e-07	0.999338	0.499669
Bacteria_Bacillota_Clostridia_Clostridiales_Clostridiaceae_Clostridium_XIVa	C	0	0	0	0.0899834		Bacteria_Actinomycetota_Actinobacteria_Micrococcales_Micrococcaceae_Arthrobacter	7	Bacteria_Pseudomonadota_Alphaproteobacteria_Reyranellales_Reyranellaceae_Reyranella1	7	-47.66	5.15797e-32	4.59466e-06	1	0.500002
Bacteria_Pseudomonadota_Alphaproteobacteria_Acetobacterales_Acetobacteraceae_Roseomonas	-	0	0	0	0.17489		Bacteria_Actinomycetota_Actinobacteria_Micrococcales_Micrococcaceae_Kocuria	2	Bacteria_Pseudomonadota_Alphaproteobacteria_Caulobacterales_Caulobacteraceae_Brevundimonas	2	-39.3012	1.08295e-14	3.78883e-06	1	0.500002
Bacteria_Pseudomonadota_Gammaproteobacteria_Enterobacterales_Pseudoalteromonadaceae_Pseudoalteromonas	C	0	0	0	0.146411		Bacteria_Actinomycetota_Actinobacteria_Micrococcales_Micrococcaceae_unclassified1	3	Bacteria_Pseudomonadota_Alphaproteobacteria_Sphingomonadales_Sphingomonadaceae_unclassified	3	-44.0241	6.45335e-70	4.24414e-06	1	0.500002
Bacteria_Pseudomonadota_Gammaproteobacteria_Pseudomonadales_Moraxellaceae_Psychrobacter	C	0	0	0	0.225158		Bacteria_Actinomycetota_Actinobacteria_Micromonosporales_Micromonosporaceae_unclassified	8	Bacteria_Verrucomicrobiota_Verrucomicrobiia_Verrucomicrobiales_Rubritaleaceae_Luteolibacter	8	-21.7084	8.83339e-06	2.0928e-06	0.999991	0.499997
Bacteria_Bacteroidota_Bacteroidia_Bacteroidales_Bacteroidaceae_Bacteroides	C	0	0	0	0.399827		Bacteria_Actinomycetota_Actinobacteria_Mycobacteriales_Nocardiaceae_Rhodococcus	2	Bacteria_Pseudomonadota_Alphaproteobacteria_Caulobacterales_Caulobacteraceae_Brevundimonas	2	-6.61368	1.00148e-07	6.37591e-07	1	0.5
Bacteria_Pseudomonadota_Alphaproteobacteria_Rhodobacterales_Paracoccaceae_unclassified	-	0	0	0	0.340727		Bacteria_Actinomycetota_Actinobacteria_Propionibacteriales_Nocardioidaceae_Nocardioides	1	Bacteria_Pseudomonadota_Gammaproteobacteria_Enterobacterales_Pasteurellaceae_Haemophilus	1	-26.2941	2.8056e-122	2.53488e-06	1	0.500001
Bacteria_Pseudomonadota_Alphaproteobacteria_Sphingomonadales_Sphingomonadaceae_Novosphingobium	C	0	0	0	0.69642		Bacteria_Actinomycetota_Actinobacteria_Propionibacteriales_Nocardioidaceae_Nocardioides	1	Bacteria_Pseudomonadota_Gammaproteobacteria_Pseudomonadales_Moraxellaceae_Acinetobacter	1	-181.67	7.43274e-06	1.75139e-05	0.999993	0.500005
Bacteria_Actinomycetota_Actinobacteria_Micrococcales_Micrococcaceae_unclassified	-	0	0	0	0.58708		Bacteria_Actinomycetota_Actinobacteria_Propionibacteriales_Propionibacteriaceae_Microlunatus	2	Bacteria_Pseudomonadota_Alphaproteobacteria_Caulobacterales_Caulobacteraceae_Brevundimonas	2	-2.83447	7.78698e-05	2.73256e-07	0.999922	0.499961
Bacteria_Pseudomonadota_Gammaproteobacteria_Burkholderiales_Burkholderiaceae_Ralstonia	-	0	0	0	0.696977		Bacteria_Actinomycetota_Actinobacteria_Propionibacteriales_Propionibacteriaceae_Propionibacterium1	7	Bacteria_Bacillota_Negativicutes_Veillonellales-Selenomonadales_Veillonellaceae_Veillonella	7	-51.1315	2.04718e-63	4.92932e-06	1	0.500002
Bacteria_Pseudomonadota_Gammaproteobacteria_Burkholderiales_Burkholderiaceae_Ralstonia1	-	0	0	0	0.771261		Bacteria_Actinomycetota_Actinobacteria_Pseudonocardiales_Pseudonocardiaceae_Pseudonocardia	8	Bacteria_Pseudomonadota_Alphaproteobacteria_Hyphomicrobiales_Xanthobacteraceae_Bradyrhizobium	8	-10.354	0.00158001	9.98176e-07	0.99842	0.49921
Bacteria_Bacillota_Bacilli_Erysipelotrichales_Erysipelotrichaceae_Turicibacter	-	0	0	0	0.00583774		Bacteria_Actinomycetota_Actinobacteria_Kitasatosporales_Streptomycetaceae_Streptomyces	5	Bacteria_Pseudomonadota_Alphaproteobacteria_Caulobacterales_Caulobacteraceae_unclassified	5	-34.8558	0.00497548	3.36027e-06	0.995025	0.497514
Bacteria_Pseudomonadota_Alphaproteobacteria_Sphingomonadales_Sphingomonadaceae_Sphingosinicella	-	0	0	0	0.00441291		Bacteria_Actinomycetota_Actinobacteria_Kitasatosporales_Streptomycetaceae_Streptomyces	5	Bacteria_Pseudomonadota_Gammaproteobacteria_Pseudomonadales_Pseudomonadaceae_Pseudomonas	5	-0.468385	0.00151826	4.51546e-08	0.998482	0.499241
Bacteria_Bacillota_Bacilli_Lactobacillales_Enterococcaceae_unclassified	-	0	0	0	0.00481099		Bacteria_Actinomycetota_Actinobacteria_Bifidobacteriales_Bifidobacteriaceae_Gardnerella	4	Bacteria_Bacillota_Clostridia_Peptostreptococcales-Tissierellales_Peptostreptococcaceae_Peptostreptococcus	4	-3.98827	3.59057e-12	3.84489e-07	1	0.5
Bacteria_Pseudomonadota_Gammaproteobacteria_Burkholderiales_Neisseriaceae_Kingella	-	0	0	0	0.0046242		Bacteria_Actinomycetota_Actinobacteria_Bifidobacteriales_Bifidobacteriaceae_Gardnerella	4	Bacteria_Pseudomonadota_Gammaproteobacteria_Burkholderiales_Comamonadaceae_Rhodoferax	4	-2.73215	5.44537e-11	2.63393e-07	1	0.5
Bacteria_Actinomycetota_Actinobacteria_Micrococcales_Intrasporangiaceae_Aquipuribacter	-	0	0	0	0.00988043		Bacteria_Actinomycetota_Thermoleophilia_Solirubrobacterales_unclassified	9	Bacteria_Bacillota_Clostridia_Incertae_Sedis_Gracilibacteraceae_Gracilibacter	9	-35.343	5.55308e-19	3.40724e-06	1	0.500002
Bacteria_Actinomycetota_Actinobacteria_Propionibacteriales_Nocardioidaceae_unclassified	-	0	0	0	0.00799663		Bacteria_Actinomycetota_unclassified2	10	Bacteria_Actinomycetota_Acidimicrobiia_Microtrichales_Iamiaceae_Aquihabitans	10	-10.3144	1.42793e-10	9.94358e-07	1	0.5
Bacteria_Actinomycetota_Actinobacteria_Mycobacteriales_Mycobacteriaceae_Mycobacterium	-	0	0	0	0.00522762		Bacteria_Actinomycetota_unclassified1	3	Bacteria_Pseudomonadota_Alphaproteobacteria_Sphingomonadales_Sphingomonadaceae_Sphingomonas	3	-3.1822	0.0022454	3.0678e-07	0.997755	0.498877
Bacteria_Pseudomonadota_Gammaproteobacteria_Enterobacterales_Erwiniaceae_Pantoea	-	0	0	0	0.00760775		Bacteria_Bacteroidota_Bacteroidia_Bacteroidales_Bacteroidaceae_Bacteroides1	11	Bacteria_Pseudomonadota_Alphaproteobacteria_Hyphomicrobiales_Hyphomicrobiaceae_Hyphomicrobium	11	-37.0098	1.61383e-15	3.56792e-06	1	0.500002
Bacteria_Thermodesulfobacteriota_Desulfovibrionia_Desulfovibrionales_unclassified	-	0	0	0	0.00980281		Bacteria_Bacteroidota_unclassified1	12	Bacteria_Pseudomonadota_Gammaproteobacteria_Burkholderiales_Comamonadaceae_Roseateles	12	-4.66448	7.3229e-13	4.49679e-07	1	0.5
Bacteria_Pseudomonadota_Gammaproteobacteria_Burkholderiales_unclassified1	-	0	0	0	0.00776419		Bacteria_Bacteroidota_Bacteroidia_Flavobacteriales_Weeksellaceae_Chryseobacterium	3	Bacteria_Pseudomonadota_Alphaproteobacteria_Sphingomonadales_Sphingomonadaceae_Sphingomonas	3	-22.0689	0.00104922	2.12755e-06	0.998951	0.499476
Bacteria_Bacillota_Clostridia_Peptostreptococcales-Tissierellales_Peptostreptococcaceae_Romboutsia	-	0	0	0	0.00759639		Bacteria_Bacteroidota_Bacteroidia_Flavobacteriales_Weeksellaceae_Cloacibacterium	13	Bacteria_Pseudomonadota_Gammaproteobacteria_Burkholderiales_Rhodocyclaceae_unclassified	13	-4.95685	1.79759e-09	4.77864e-07	1	0.5
Bacteria_candidate_division_WPS.1_unclassified_candidate_division_WPS.1_unclassified_candidate_division_WPS.1_unclassified_candidate_division_WPS.1_WPS.1_genera_incertae_sedis	-	0	0	0	0.00872381		Bacteria_Bacteroidota_Bacteroidia_Flavobacteriales_Flavobacteriaceae_unclassified	1	Bacteria_Pseudomonadota_Alphaproteobacteria_Caulobacterales_Caulobacteraceae_Phenylobacterium	1	-4.557	0.000970507	4.39317e-07	0.999029	0.499515
Bacteria_Bacillota_Bacilli_Bacillales_Planococcaceae_Solibacillus	-	0	0	0	0.0106919		Bacteria_Bacteroidota_Bacteroidia_Flavobacteriales_Flavobacteriaceae_unclassified	1	Bacteria_Pseudomonadota_Gammaproteobacteria_Enterobacterales_Pasteurellaceae_Haemophilus	1	-81.0938	6.82603e-08	7.81784e-06	1	0.500004
Bacteria_Fusobacteriota_Fusobacteriia_Fusobacteriales_Leptotrichiaceae_Leptotrichia	-	0	0	0	0.0167486		Bacteria_Bacteroidota_unclassified	3	Bacteria_Pseudomonadota_unclassified3	3	-8.37688	0.000188101	8.07572e-07	0.999812	0.499906
Bacteria_Actinomycetota_Actinobacteria_Frankiales_Geodermatophilaceae_Blastococcus	-	0	0	0	0.0185381		Bacteria_BRC1_unclassified_BRC1_unclassified_BRC2_unclassified_BRC3_BRC1_genera_incertae_sedis	3	Bacteria_Actinomycetota_unclassified1	3	-9.08211	2.08124e-20	8.7556e-07	1	0.5
Archaea_Halobacteriota_Halobacteria_Halobacterales_Halobacteriaceae_Salarchaeum	-	0	0	0	0.0121475		Bacteria_Cyanobacteriota_Cyanobacteriia_Chloroplast_Incertae_Sedis2	14	Bacteria_Pseudomonadota_Gammaproteobacteria_Enterobacterales_unclassified	14	-10.4378	3.24288e-23	1.00626e-06	1	0.500001
Bacteria_Armatimonadota_unclassified	-	0	0	0	0.0114013		Bacteria_Cyanobacteriota_Cyanobacteriia_Chloroplast_Incertae_Sedis	2	Bacteria_Pseudomonadota_Alphaproteobacteria_Sphingomonadales_Sphingomonadaceae_Sphingomonas	3	-5.94256	8.71942e-06	5.72892e-07	0.999991	0.499996
Bacteria_Bacteroidota_Bacteroidia_Bacteroidales_Prevotellaceae_unclassified	-	0	0	0	0.013741		Bacteria_Bacillota_Bacilli_Bacillales_Bacillaceae_unclassified	7	Bacteria_Pseudomonadota_Alphaproteobacteria_Hyphomicrobiales_Rhizobiaceae_Mesorhizobium	7	-3.46309	0.000439497	3.33859e-07	0.999561	0.49978
Bacteria_Actinomycetota_Actinobacteria_Mycobacteriales_Nocardiaceae_Nocardia	-	0	0	0	0.0297716		Bacteria_Bacillota_Bacilli_Staphylococcales_Staphylococcaceae_Jeotgalicoccus	4	Bacteria_Pseudomonadota_Alphaproteobacteria_Hyphomicrobiales_Xanthobacteraceae_Azorhizobium	4	-9.96997	6.4135e-18	9.61154e-07	1	0.5
Bacteria_Pseudomonadota_Alphaproteobacteria_Reyranellales_Reyranellaceae_Reyranella	-	0	0	0	0.0153879		Bacteria_Bacillota_Bacilli_Staphylococcales_Staphylococcaceae_Staphylococcus	7	Bacteria_Bacteroidota_Bacteroidia_Bacteroidales_Prevotellaceae_Alloprevotella	7	-5.39499	7.1299e-188	5.20104e-07	1	0.5
Bacteria_Bacteroidota_Bacteroidia_Bacteroidales_Porphyromonadaceae_Porphyromonas	-	0	0	0	0.0264853		Bacteria_Bacillota_Bacilli_Staphylococcales_Staphylococcaceae_Staphylococcus	7	Bacteria_Cyanobacteriota_Cyanobacteriia_Chloroplast_Incertae_Sedis1	7	-13.4784	0	1.29938e-06	1	0.500001
Bacteria_Pseudomonadota_unclassified	-	0	0	0	0.0283119		Bacteria_Bacillota_Bacilli_Lactobacillales_Carnobacteriaceae_Carnobacterium	11	Bacteria_Pseudomonadota_Alphaproteobacteria_Hyphomicrobiales_Hyphomicrobiaceae_Hyphomicrobium	11	-2.00203	0.00782443	1.93005e-07	0.992176	0.496088
Bacteria_Armatimonadota_Armatimonadia_Armatimonadales_Armatimonadaceae_Armatimonas_unclassified	-	0	0	0	0.0207968		Bacteria_Bacillota_Bacilli_Lactobacillales_Carnobacteriaceae_unclassified	2	Bacteria_Cyanobacteriota_Cyanobacteriia_Chloroplast_Incertae_Sedis	2	-1.03729e+07	1.16793e-09	1	1	1
Bacteria_Bacillota_Clostridia_Oscillospirales_Oscillospiraceae_Pseudoflavonifractor	-	0	0	0	0.0128792		Bacteria_Bacillota_Bacilli_Lactobacillales_Carnobacteriaceae_unclassified	2	Bacteria_Pseudomonadota_Alphaproteobacteria_Caulobacterales_Caulobacteraceae_Brevundimonas	2	-5.43156	1.23354e-07	5.23629e-07	1	0.5
Bacteria_Bacteroidota_Bacteroidia_Chitinophagales_Chitinophagaceae_Terrimonas	-	0	0	0	0.034706		Bacteria_Bacillota_Bacilli_Lactobacillales_Aerococcaceae_Bavariicoccus	8	Bacteria_Pseudomonadota_Alphaproteobacteria_Hyphomicrobiales_Rhizobiaceae_Rhizobium	8	-68.061	1.44636e-45	6.56141e-06	1	0.500003
Bacteria_Actinomycetota_unclassified	-	0	0	0	0.0195646		Bacteria_Bacillota_Bacilli_Lactobacillales_Lactobacillaceae_Leuconostoc	15	Bacteria_Spirochaetota_Brevinematia_Brevinematales_Brevinemataceae_Brevinema	15	-47.055	9.53653e-52	4.53633e-06	1	0.500002
Bacteria_Bacillota_Bacilli_Lactobacillales_Lactobacillaceae_Weissella	-	0	0	0	0.0303675		Bacteria_Bacillota_Bacilli_Lactobacillales_Streptococcaceae_Streptococcus	3	Bacteria_Fusobacteriota_Fusobacteriia_Fusobacteriales_Fusobacteriaceae_Cetobacterium	3	-3.36573	5.81393e-36	3.24472e-07	1	0.5
Bacteria_Pseudomonadota_Alphaproteobacteria_Azospirillales_unclassified	-	0	0	0	0.0235158		Bacteria_Bacillota_Bacilli_Lactobacillales_Streptococcaceae_Streptococcus	3	Bacteria_Pseudomonadota_Gammaproteobacteria_Salinisphaerales_Salinisphaeraceae_Salinisphaera	3	-2.03307	1.26813e-39	1.95998e-07	1	0.5
Bacteria_Bacillota_Clostridia_Lachnospirales_Lachnospiraceae_Acetatifactor	-	0	0	0	0.0136826		Bacteria_Bacillota_Bacilli_Lactobacillales_unclassified	4	Bacteria_Pseudomonadota_Alphaproteobacteria_Hyphomicrobiales_Xanthobacteraceae_Afipia	4	-312.951	2.09766e-08	3.017e-05	1	0.500015
Bacteria_Bacteroidota_Bacteroidia_Flavobacteriales_Weeksellaceae_Riemerella	-	0	0	0	0.0443778		Bacteria_Bacillota_Bacilli_Lactobacillales_unclassified	4	Bacteria_Pseudomonadota_Gammaproteobacteria_Pseudomonadales_Pseudomonadaceae_Pseudomonas	5	-22.4995	0.00892067	2.16906e-06	0.991079	0.495541
Bacteria_Pseudomonadota_Alphaproteobacteria_Sphingomonadales_Sphingomonadaceae_Blastomonas	-	0	0	0	0.023802		Bacteria_Bacillota_Clostridia_Clostridiales_Clostridiaceae_Clostridium	16	Bacteria_Pseudomonadota_Alphaproteobacteria_Acetobacterales_Acetobacteraceae_unclassified	16	-7.84487	1.5935e-18	7.56284e-07	1	0.5
Bacteria_Pseudomonadota_Gammaproteobacteria_Lysobacterales_Lysobacteraceae_Xylella	-	0	0	0	0.0237546		Bacteria_Bacillota_Clostridia_Clostridiales_Clostridiaceae_Clostridium_sensu_strictu	2	Bacteria_Actinomycetota_Actinobacteria_Micrococcales_Micrococcaceae_Micrococcus1	2	-94.6879	3.06627e-12	9.12837e-06	1	0.500005
Bacteria_Pseudomonadota_Alphaproteobacteria_Hyphomicrobiales_Xanthobacteraceae_Pseudolabrys	-	0	0	0	0.0181979		Bacteria_Bacillota_Clostridia_Clostridiales_Clostridiaceae_Clostridium_sensu_strictu	2	Bacteria_Actinomycetota_Actinobacteria_Bifidobacteriales_Bifidobacteriaceae_Bifidobacterium	2	-13.9549	2.65634e-11	1.34532e-06	1	0.500001
Bacteria_Bacillota_Clostridia_Oscillospirales_Ruminococcaceae_Ruminococcus	-	0	0	0	0.0255233		Bacteria_Bacillota_Clostridia_Clostridiales_Clostridiaceae_Clostridium_sensu_strictu	2	Bacteria_Cyanobacteriota_Cyanobacteriia_Chloroplast_Incertae_Sedis	2	-99.764	0.0031389	9.61774e-06	0.996861	0.498435
Bacteria_Pseudomonadota_Gammaproteobacteria_Burkholderiales_Neisseriaceae_Neisseria	-	0	0	0	0.0167704		Bacteria_Bacillota_Clostridia_Clostridiales_Incertae_Sedis1	17	Bacteria_Armatimonadota_unclassified1	17	-0.970391	6.49513e-09	9.35504e-08	1	0.5
Bacteria_Cyanobacteriota_unclassified	-	0	0	0	0.0230582		Bacteria_Bacillota_Clostridia_Peptostreptococcales-Tissierellales_Peptostreptococcaceae_Peptostreptococcus	4	Bacteria_Pseudomonadota_Alphaproteobacteria_Hyphomicrobiales_Beijerinckiaceae_Methylobacterium	2	-12.3284	0.0202067	1.18852e-06	0.979793	0.489897
Bacteria_Bacillota_Clostridia_Oscillospirales_Oscillospiraceae_Flavonifractor	-	0	0	0	0.0404934		Bacteria_Bacillota_Clostridia_Oscillospirales_Ethanoligenenaceae_Ethanoligenens	18	Bacteria_Pseudomonadota_Alphaproteobacteria_Caulobacterales_Caulobacteraceae_Asticcacaulis	18	-12.0083	3.12074e-23	1.15766e-06	1	0.500001
Bacteria_Pseudomonadota_Gammaproteobacteria_Enterobacterales_Shewanellaceae_Shewanella	-	0	0	0	0.028359		Bacteria_Bacillota_Clostridia_Oscillospirales_Ruminococcaceae_Ruminococcus1	4	Bacteria_Pseudomonadota_Alphaproteobacteria_Hyphomicrobiales_Xanthobacteraceae_Afipia	4	-91.8078	0.0033285	8.85072e-06	0.996671	0.49834
Bacteria_Pseudomonadota_Gammaproteobacteria_Burkholderiales_Comamonadaceae_Curvibacter	-	0	0	0	0.0240587		Bacteria_Bacillota_Clostridia_Oscillospirales_Ruminococcaceae_Ruminococcus1	4	Bacteria_Pseudomonadota_Gammaproteobacteria_Enterobacterales_Aeromonadaceae_Aeromonas	4	-27.4323	5.30132e-11	2.6446e-06	1	0.500001
Bacteria_Bacillota_Bacilli_Bacillales_Planococcaceae_Kurthia	-	0	0	0	0.0335706		Bacteria_Bacillota_Clostridia_Clostridiales_Clostridiaceae_Clostridium_XVIII	1	Bacteria_Pseudomonadota_Alphaproteobacteria_Caulobacterales_Caulobacteraceae_Brevundimonas	2	-3.00691	7.57497e-05	2.8988e-07	0.999924	0.499962
Bacteria_Bacillota_Bacilli_Lactobacillales_Catellicoccaceae_Catellicoccus	-	0	0	0	0.0201959		Bacteria_Bacillota_Clostridia_Clostridiales_Clostridiaceae_Clostridium_XVIII	1	Bacteria_Pseudomonadota_Alphaproteobacteria_Caulobacterales_Caulobacteraceae_Phenylobacterium	1	-3.08837	0.000401687	2.97734e-07	0.999598	0.499799
Bacteria_Chloroflexota_Chloroflexia_Thermomicrobiales_Thermomicrobiaceae_unclassified	-	0	0	0	0.0548327		Bacteria_Fusobacteriota_Fusobacteriia_Fusobacteriales_Fusobacteriaceae_Fusobacterium	8	Bacteria_Actinomycetota_Actinobacteria_Micromonosporales_Micromonosporaceae_unclassified	8	-12.4349	8.99509e-20	1.19878e-06	1	0.500001
Bacteria_Pseudomonadota_Gammaproteobacteria_Enterobacterales_Alteromonadaceae_Alishewanella	C	0	0	0	0.029007		Bacteria_Fusobacteriota_Fusobacteriia_Fusobacteriales_Fusobacteriaceae_Fusobacterium	8	Bacteria_Pseudomonadota_Alphaproteobacteria_Hyphomicrobiales_Beijerinckiaceae_Microvirga	7	-6.45267	4.90082e-05	6.22069e-07	0.999951	0.499976
Bacteria_Bacteroidota_Bacteroidia_Sphingobacteriales_Sphingobacteriaceae_Pedobacter	-	0	0	0	0.0601144		Bacteria_Fusobacteriota_Fusobacteriia_Fusobacteriales_Fusobacteriaceae_Fusobacterium	8	Bacteria_Pseudomonadota_Alphaproteobacteria_Hyphomicrobiales_Rhizobiaceae_Rhizobium	8	-30.274	1.21789e-16	2.91856e-06	1	0.500001
Bacteria_Pseudomonadota_Gammaproteobacteria_Burkholderiales_Alcaligenaceae_unclassified	-	0	0	0	0.0386267		Bacteria_Patescibacteria_Parcubacteria_unclassified	3	Bacteria_Pseudomonadota_Alphaproteobacteria_Sphingomonadales_Sphingomonadaceae_Sphingomonas	3	-16.4545	0.00557058	1.5863e-06	0.994429	0.497216
Bacteria_Actinomycetota_Actinobacteria_Micrococcales_Micrococcaceae_Nesterenkonia	-	0	0	0	0.03407		Bacteria_Pseudomonadota_Alphaproteobacteria_Caulobacterales_Caulobacteraceae_Brevundimonas	2	Bacteria_Actinomycetota_Actinobacteria_Micrococcales_Micrococcaceae_Micrococcus1	2	-110.392	6.42286e-24	1.06423e-05	1	0.500005
Bacteria_Cyanobacteriota_Cyanobacteriia_Cyanobacteriales_Cyanobacteriaceae_unclassified	-	0	0	0	0.0310593		Bacteria_Pseudomonadota_Alphaproteobacteria_Caulobacterales_Caulobacteraceae_Caulobacter	7	Bacteria_Bacillota_Clostridia_Lachnospirales_Lachnospiraceae_Incertae_Sedis	7	-9.96338	0.00830064	9.60518e-07	0.991699	0.49585
Bacteria_Actinomycetota_Actinobacteria_Frankiales_Geodermatophilaceae_Geodermatophilus	-	0	0	0	0.0431656		Bacteria_Pseudomonadota_Alphaproteobacteria_Caulobacterales_Caulobacteraceae_Phenylobacterium	1	Bacteria_Bacillota_Bacilli_Paenibacillales_Paenibacillaceae_Paenibacillus	1	-9.62661	2.48562e-78	9.28052e-07	1	0.5
Bacteria_Bacillota_Clostridia_Oscillospirales_Oscillospiraceae_Intestinimonas	-	0	0	0	0.043139		Bacteria_Pseudomonadota_Alphaproteobacteria_Caulobacterales_Caulobacteraceae_unclassified	5	Bacteria_Pseudomonadota_Gammaproteobacteria_Burkholderiales_Comamonadaceae_unclassified	5	-24.7624	0.000211131	2.38722e-06	0.999789	0.499896
Bacteria_Actinomycetota_Coriobacteriia_Coriobacteriales_Coriobacteriaceae_Collinsella	-	0	0	0	0.0700704		Bacteria_Pseudomonadota_Alphaproteobacteria_Hyphomicrobiales_Xanthobacteraceae_Rhodopseudomonas	5	Bacteria_Pseudomonadota_Gammaproteobacteria_Pseudomonadales_Pseudomonadaceae_Pseudomonas	5	-15.0733	0.000268458	1.45314e-06	0.999732	0.499866
Bacteria_Pseudomonadota_Gammaproteobacteria_Burkholderiales_Rhodocyclaceae_Dechloromonas	-	0	0	0	0.0382211		Bacteria_Pseudomonadota_Alphaproteobacteria_Hyphomicrobiales_Rhizobiaceae_unclassified1	8	Bacteria_Actinomycetota_Actinobacteria_Micromonosporales_Micromonosporaceae_unclassified	8	-4.32627	0.00232605	4.17074e-07	0.997674	0.498837
Bacteria_Pseudomonadota_Gammaproteobacteria_Burkholderiales_Burkholderiaceae_Lautropia	-	0	0	0	0.0649814		Bacteria_Pseudomonadota_Alphaproteobacteria_Hyphomicrobiales_Beijerinckiaceae_Methylobacterium	2	Bacteria_Bacillota_Clostridia_Clostridiales_Clostridiaceae_unclassified	2	-16.0918	8.18735e-06	1.55133e-06	0.999992	0.499997
Bacteria_Pseudomonadota_Gammaproteobacteria_Burkholderiales_Oxalobacteraceae_Undibacterium	-	0	0	0	0.0842372		Bacteria_Pseudomonadota_Alphaproteobacteria_Hyphomicrobiales_Beijerinckiaceae_Methylobacterium	2	Bacteria_Pseudomonadota_Gammaproteobacteria_Pseudomonadales_Moraxellaceae_Acinetobacter	1	-85.8643	1.31594e-18	8.27774e-06	1	0.500004
Bacteria_Pseudomonadota_Gammaproteobacteria_Enterobacterales_Morganellaceae_Proteus	-	0	0	0	0.071136		Bacteria_Pseudomonadota_Alphaproteobacteria_Hyphomicrobiales_Rhizobiaceae_Mesorhizobium	7	Bacteria_Actinomycetota_Actinobacteria_Micrococcales_Micrococcaceae_Renibacterium	7	-28.7063	0.000325386	2.76743e-06	0.999675	0.499839
Bacteria_Pseudomonadota_Gammaproteobacteria_Enterobacterales_Vibrionaceae_Vibrio	-	0	0	0	0.0372698		Bacteria_Pseudomonadota_Alphaproteobacteria_Hyphomicrobiales_Rhizobiaceae_Rhizobium	8	Bacteria_Pseudomonadota_Alphaproteobacteria_Hyphomicrobiales_Xanthobacteraceae_Bradyrhizobium	8	-7.58213	0.00381534	7.30954e-07	0.996185	0.498093
Bacteria_Pseudomonadota_Gammaproteobacteria_Enterobacterales_Enterobacteriaceae_Enterobacter	-	0	0	0	0.0501986		Bacteria_Pseudomonadota_Alphaproteobacteria_Hyphomicrobiales_Rhizobiaceae_Rhizobium	8	Bacteria_Pseudomonadota_Gammaproteobacteria_Pseudomonadales_Pseudomonadaceae_Pseudomonas	5	-13.3437	0.0450024	1.28639e-06	0.954998	0.477499
Bacteria_Actinomycetota_Actinobacteria_Micrococcales_Micrococcaceae_Micrococcus	-	0	0	0	0.104259		Bacteria_Pseudomonadota_Alphaproteobacteria_Hyphomicrobiales_Xanthobacteraceae_Azorhizobium	4	Bacteria_Pseudomonadota_Gammaproteobacteria_Enterobacterales_Aeromonadaceae_Aeromonas	4	-42.8073	2.70335e-60	4.12683e-06	1	0.500002
Bacteria_Planctomycetota_Planctomycetes_Pirellulales_Pirellulaceae_unclassified	-	0	0	0	0.058671		Bacteria_Pseudomonadota_Alphaproteobacteria_Caulobacterales_Hyphomonadaceae_Hirschia	1	Bacteria_Pseudomonadota_Gammaproteobacteria_Enterobacterales_Pasteurellaceae_Haemophilus	1	-81.1333	9.1007e-17	7.82164e-06	1	0.500004
Bacteria_Pseudomonadota_Alphaproteobacteria_Hyphomicrobiales_Rhizobiaceae_unclassified	-	0	0	0	0.0467582		Bacteria_Pseudomonadota_Alphaproteobacteria_Rhodobacterales_Paracoccaceae_Methylarcula	2	Bacteria_Bacillota_Clostridia_Clostridiales_Clostridiaceae_Clostridium_sensu_strictu	2	-116.542	2.23118e-30	1.12352e-05	1	0.500006
Bacteria_Actinomycetota_Actinobacteria_Mycobacteriales_Dietziaceae_Dietzia	-	0	0	0	0.055884		Bacteria_Pseudomonadota_Alphaproteobacteria_Rhodobacterales_Paracoccaceae_Rubellimicrobium	2	Bacteria_Pseudomonadota_Alphaproteobacteria_Caulobacterales_Caulobacteraceae_Brevundimonas	2	-1.40631	0.0210167	1.35576e-07	0.978983	0.489492
Bacteria_Bacillota_Clostridia_Oscillospirales_Oscillospiraceae_Fastidiosipila	-	0	0	0	0.0727083		Bacteria_Pseudomonadota_Alphaproteobacteria_Rhodobacterales_Paracoccaceae_Rubellimicrobium	2	Bacteria_Pseudomonadota_Alphaproteobacteria_Hyphomicrobiales_Beijerinckiaceae_Methylobacterium	2	-14.333	2.8755e-05	1.38177e-06	0.999971	0.499986
Bacteria_Bacteroidota_Bacteroidia_Bacteroidales_Porphyromonadaceae_unclassified	-	0	0	0	0.0682108		Bacteria_Pseudomonadota_Alphaproteobacteria_Reyranellales_Reyranellaceae_Reyranella1	7	Bacteria_Bacteroidota_Bacteroidia_Flavobacteriales_Weeksellaceae_Elizabethkingia	7	-37.0413	1.69312e-10	3.57096e-06	1	0.500002
Bacteria_Pseudomonadota_Gammaproteobacteria_Burkholderiales_Oxalobacteraceae_Noviherbaspirillum	-	0	0	0	0.0485669		Bacteria_Pseudomonadota_Alphaproteobacteria_Rhodospirillales_unclassified	5	Bacteria_Pseudomonadota_Alphaproteobacteria_Caulobacterales_Caulobacteraceae_unclassified	5	-58.3881	0.000161407	5.6289e-06	0.999839	0.499922
Bacteria_Pseudomonadota_Gammaproteobacteria_Enterobacterales_Vibrionaceae_Grimontia	-	0	0	0	0.0583143		Bacteria_Pseudomonadota_Alphaproteobacteria_Sphingomonadales_Sphingomonadaceae_Sphingomonas	3	Bacteria_Pseudomonadota_Alphaproteobacteria_Sphingomonadales_Sphingomonadaceae_unclassified	3	-5.42159	6.26601e-115	5.22668e-07	1	0.5
Bacteria_Pseudomonadota_Gammaproteobacteria_Enterobacterales_Erwiniaceae_Erwinia	-	0	0	0	0.0603909		Bacteria_Pseudomonadota_Alphaproteobacteria_Sphingomonadales_Sphingomonadaceae_Sphingomonas	3	Bacteria_Pseudomonadota_Gammaproteobacteria_Burkholderiales_Neisseriaceae_unclassified	3	-7.48043	6.62831e-16	7.2115e-07	1	0.5
Bacteria_Pseudomonadota_Gammaproteobacteria_Enterobacterales_Vibrionaceae_Catenococcus	-	0	0	0	0.0611392		Bacteria_Pseudomonadota_unclassified3	3	Bacteria_Bacillota_Bacilli_Staphylococcales_Staphylococcaceae_unclassified	3	-2.85877	9.57582e-59	2.75599e-07	1	0.5
Bacteria_Pseudomonadota_Alphaproteobacteria_Azospirillales_Azospirillaceae_Skermanella	-	0	0	0	0.0567238		Bacteria_Pseudomonadota_Gammaproteobacteria_Burkholderiales_Burkholderiaceae_Pandoraea	2	Bacteria_Bacillota_Clostridia_Clostridiales_Clostridiaceae_Clostridium_sensu_strictu	2	-6.25156	1.734e-12	6.02681e-07	1	0.5
Bacteria_Pseudomonadota_Gammaproteobacteria_Pseudomonadales_Halomonadaceae_unclassified	-	0	0	0	0.110906		Bacteria_Pseudomonadota_Gammaproteobacteria_Burkholderiales_Comamonadaceae_Rhodoferax	4	Bacteria_Pseudomonadota_Alphaproteobacteria_Hyphomicrobiales_Xanthobacteraceae_Afipia	4	-66.8953	8.84327e-33	6.44903e-06	1	0.500003
Bacteria_Bacillota_Clostridia_Lachnospirales_Lachnospiraceae_Fusicatenibacter	-	0	0	0	0.0951747		Bacteria_Pseudomonadota_Gammaproteobacteria_Burkholderiales_Comamonadaceae_unclassified	5	Bacteria_Pseudomonadota_Gammaproteobacteria_Lysobacterales_Rhodanobacteraceae_Aquimonas	5	-18.3254	3.46514e-11	1.76666e-06	1	0.500001
Bacteria_Actinomycetota_Actinobacteria_Frankiales_Geodermatophilaceae_unclassified	-	0	0	0	0.111961		Bacteria_Pseudomonadota_Gammaproteobacteria_Burkholderiales_Oxalobacteraceae_Herbaspirillum	7	Bacteria_Pseudomonadota_Gammaproteobacteria_Pseudomonadales_Moraxellaceae_Moraxella	7	-4.51239	1.97054e-39	4.35016e-07	1	0.5
Bacteria_Bdellovibrionota_Bacteriovoracia_Bacteriovoracales_Bacteriovoracaceae_Peredibacter	-	0	0	0	0.162494		Bacteria_Pseudomonadota_Gammaproteobacteria_Burkholderiales_Oxalobacteraceae_Massilia	2	Bacteria_Bacillota_Clostridia_Clostridiales_Clostridiaceae_Clostridium_sensu_strictu	2	-65.3119	0.000481001	6.29638e-06	0.999519	0.499763
Bacteria_Fusobacteriota_Fusobacteriia_Fusobacteriales_Leptotrichiaceae_unclassified	-	0	0	0	0.145338		Bacteria_Pseudomonadota_Gammaproteobacteria_Burkholderiales_unclassified	3	Bacteria_Pseudomonadota_Alphaproteobacteria_Sphingomonadales_Sphingomonadaceae_Sphingomonas	3	-20.042	2.62003e-05	1.93214e-06	0.999974	0.499988
Bacteria_Actinomycetota_Actinobacteria_Micrococcales_Dermabacteraceae_unclassified	-	0	0	0	0.169989		Bacteria_Pseudomonadota_Gammaproteobacteria_Burkholderiales_Hydrogenophilaceae_Hydrogenophilus	2	Bacteria_Pseudomonadota_Alphaproteobacteria_Caulobacterales_Caulobacteraceae_Brevundimonas	2	-19.091	0.000394992	1.84047e-06	0.999605	0.499803
Bacteria_Pseudomonadota_Alphaproteobacteria_Sphingomonadales_Sphingomonadaceae_Hephaestia	-	0	0	0	0.0751759		Bacteria_Pseudomonadota_Gammaproteobacteria_Burkholderiales_Neisseriaceae_unclassified	3	Bacteria_Pseudomonadota_unclassified3	3	-9.05151	3.37348e-05	8.72609e-07	0.999966	0.499984
Bacteria_Thermodesulfobacteriota_Desulfovibrionia_Desulfovibrionales_Desulfovibrionaceae_Desulfovibrio	-	0	0	0	0.0825927		Bacteria_Pseudomonadota_Gammaproteobacteria_Burkholderiales_Sulfuricellaceae_Sulfuricella	19	Bacteria_Bacillota_Clostridia_Oscillospirales_Oscillospiraceae_Oscillibacter	19	-6.79843	5.38346e-16	6.55402e-07	1	0.5
Bacteria_Pseudomonadota_Alphaproteobacteria_Hyphomicrobiales_Rhizobiaceae_Chelativorans	-	0	0	0	0.0847592		Bacteria_Pseudomonadota_unclassified6	20	Bacteria_Bacteroidota_Bacteroidia_Flavobacteriales_Flavobacteriaceae_Flavobacterium	20	-27.7873	4.798e-07	2.67883e-06	1	0.500001
Bacteria_Pseudomonadota_Alphaproteobacteria_Rhodobacterales_Paracoccaceae_Epibacterium	-	0	0	0	0.0916732		Bacteria_Pseudomonadota_Gammaproteobacteria_Enterobacterales_Aeromonadaceae_Aeromonas	4	Bacteria_Pseudomonadota_Alphaproteobacteria_Hyphomicrobiales_Xanthobacteraceae_Afipia	4	-149.475	5.46807e-06	1.44101e-05	0.999995	0.500004
Bacteria_Deinococcota_Deinococci_Deinococcales_Deinococcaceae_Deinococcus	-	0	0	0	0.137451		Bacteria_Pseudomonadota_Gammaproteobacteria_Enterobacterales_Enterobacteriaceae_Klebsiella	4	Bacteria_Pseudomonadota_Alphaproteobacteria_Hyphomicrobiales_Xanthobacteraceae_Afipia	4	-170.909	1.57965e-45	1.64765e-05	1	0.500008
Bacteria_Pseudomonadota_Gammaproteobacteria_Enterobacterales_Enterobacteriaceae_Enterobacter1	-	0	0	0	0.0954191		Bacteria_Pseudomonadota_Gammaproteobacteria_Enterobacterales_Enterobacteriaceae_Klebsiella	4	Bacteria_Pseudomonadota_Alphaproteobacteria_Sphingomonadales_Sphingomonadaceae_Sphingomonas	3	-1.35142	2.6178e-06	1.30284e-07	0.999997	0.499999
Bacteria_Patescibacteria_Saccharimonadia_Saccharimonadales_Incertae_Sedis	-	0	0	0	0.0783652		Bacteria_Pseudomonadota_Gammaproteobacteria_Enterobacterales_Morganellaceae_Morganella	21	Bacteria_Bacillota_Clostridia_Lachnospirales_Lachnospiraceae_Blautia	21	-10.1859	1.17284e-20	9.81975e-07	1	0.5
Bacteria_Bacteroidota_Bacteroidia_Chitinophagales_Chitinophagaceae_unclassified	-	0	0	0	0.138258		Bacteria_Pseudomonadota_Gammaproteobacteria_Enterobacterales_Morganellaceae_Morganella	21	Bacteria_Pseudomonadota_Alphaproteobacteria_Hyphomicrobiales_Devosiaceae_Devosia	21	-8.06164	1.37865e-18	7.77182e-07	1	0.5
Bacteria_Pseudomonadota_Gammaproteobacteria_Burkholderiales_Neisseriaceae_Neisseria1	-	0	0	0	0.123101		Bacteria_Pseudomonadota_Gammaproteobacteria_Enterobacterales_Yersiniaceae_Serratia	1	Bacteria_Pseudomonadota_Gammaproteobacteria_Burkholderiales_Hydrogenophilaceae_Tepidiphilus	1	-1.62543	0.0137961	1.567e-07	0.986204	0.493102
Bacteria_Pseudomonadota_unclassified1	-	0	0	0	0.0874359		Bacteria_Pseudomonadota_Gammaproteobacteria_Enterobacterales_Yersiniaceae_Serratia	1	Bacteria_Pseudomonadota_Gammaproteobacteria_Enterobacterales_Pasteurellaceae_Haemophilus	1	-10.6088	3.83199e-10	1.02274e-06	1	0.500001
Bacteria_Pseudomonadota_Gammaproteobacteria_Burkholderiales_Alcaligenaceae_Pigmentiphaga	-	0	0	0	0.187272		Bacteria_Pseudomonadota_Gammaproteobacteria_Enterobacterales_Yersiniaceae_Yersinia	1	Bacteria_Pseudomonadota_Gammaproteobacteria_Enterobacterales_Pasteurellaceae_Haemophilus	1	-63.6741	1.79389e-12	6.1385e-06	1	0.500003
Bacteria_Bacteroidota_Bacteroidia_Bacteroidales_Prevotellaceae_Prevotella	-	0	0	0	0.187521		Bacteria_Pseudomonadota_unclassified7	22	Bacteria_Bacteroidota_Bacteroidia_Chitinophagales_Chitinophagaceae_Terrimonas1	22	-7.07658	9.95903e-17	6.82217e-07	1	0.5
Bacteria_Actinomycetota_Actinobacteria_Frankiales_Frankiaceae_unclassified	-	0	0	0	0.107962		Bacteria_Pseudomonadota_Gammaproteobacteria_Legionellales_Legionellaceae_Legionella	6	Bacteria_Pseudomonadota_Alphaproteobacteria_Hyphomicrobiales_Rhizobiaceae_Brucella	6	-3.68274	0.00466979	3.55034e-07	0.99533	0.497665
Bacteria_Pseudomonadota_Alphaproteobacteria_Sphingomonadales_unclassified	-	0	0	0	0.114961		Bacteria_Pseudomonadota_Gammaproteobacteria_Pseudomonadales_Halomonadaceae_Halomonas	7	Bacteria_Bacillota_Bacilli_Lactobacillales_Carnobacteriaceae_Granulicatella	7	-37.0003	0.000125924	3.56701e-06	0.999874	0.499939
Bacteria_Actinomycetota_Actinobacteria_Propionibacteriales_Propionibacteriaceae_unclassified	-	0	0	0	0.211114		Bacteria_Pseudomonadota_Gammaproteobacteria_Pseudomonadales_Marinomonadaceae_Marinomonas	5	Bacteria_Pseudomonadota_Gammaproteobacteria_Pseudomonadales_Pseudomonadaceae_Pseudomonas	5	-26.8027	0.000943412	2.58391e-06	0.999057	0.49953
Bacteria_Chloroflexota_unclassified	-	0	0	0	0.126075		Bacteria_Pseudomonadota_unclassified5	9	Bacteria_Actinomycetota_Thermoleophilia_Solirubrobacterales_unclassified	9	-8.52417	3.46869e-19	8.21771e-07	1	0.5
Bacteria_Pseudomonadota_Gammaproteobacteria_Burkholderiales_Comamonadaceae_Delftia	-	0	0	0	0.124825		Bacteria_Pseudomonadota_Gammaproteobacteria_Enterobacterales_Pasteurellaceae_Haemophilus	1	Bacteria_Bacillota_Clostridia_Clostridiales_Incertae_Sedis	1	-25.4885	7.62155e-10	2.45721e-06	1	0.500001
Bacteria_Bacillota_Bacilli_Bacillales_Incertae_Sedis	-	0	0	0	0.142575		Bacteria_Pseudomonadota_Gammaproteobacteria_Enterobacterales_Pasteurellaceae_Haemophilus	1	Bacteria_Pseudomonadota_Gammaproteobacteria_Burkholderiales_Comamonadaceae_Variovorax	1	-16.4563	0.00028858	1.58647e-06	0.999711	0.499857
Bacteria_Bacillota_Clostridia_Oscillospirales_Ruminococcaceae_unclassified	-	0	0	0	0.237057		Bacteria_Pseudomonadota_Gammaproteobacteria_Pseudomonadales_Moraxellaceae_Alkanindiges	7	Bacteria_Pseudomonadota_Alphaproteobacteria_Hyphomicrobiales_Rhizobiaceae_Mesorhizobium	7	-5.25883	0.000506823	5.06977e-07	0.999493	0.499747
Bacteria_Pseudomonadota_Gammaproteobacteria_Enterobacterales_Vibrionaceae_Enterovibrio	-	0	0	0	0.206904		Bacteria_Pseudomonadota_Gammaproteobacteria_Pseudomonadales_Moraxellaceae_Enhydrobacter	1	Bacteria_Pseudomonadota_Alphaproteobacteria_Caulobacterales_Caulobacteraceae_Phenylobacterium	1	-52.3631	0.000169993	5.04806e-06	0.99983	0.499918
Bacteria_Bacillota_Bacilli_Bacillales_Incertae_Sedis1	-	0	0	0	0.225234		Bacteria_Pseudomonadota_Gammaproteobacteria_Pseudomonadales_Moraxellaceae_unclassified	23	Bacteria_Bacteroidota_Bacteroidia_Cytophagales_Hymenobacteraceae_Adhaeribacter	23	-12.651	1.14161e-67	1.21961e-06	1	0.500001
Bacteria_Pseudomonadota_Alphaproteobacteria_Hyphomicrobiales_Xanthobacteraceae_unclassified	-	0	0	0	0.260901		Bacteria_Pseudomonadota_Gammaproteobacteria_Pseudomonadales_Pseudomonadaceae_Azomonas	8	Bacteria_Pseudomonadota_Alphaproteobacteria_Hyphomicrobiales_Xanthobacteraceae_Bradyrhizobium	8	-5.49315	0.000266089	5.29567e-07	0.999734	0.499867
Bacteria_Pseudomonadota_Gammaproteobacteria_Burkholderiales_Oxalobacteraceae_unclassified	-	0	0	0	0.243414		Bacteria_Pseudomonadota_Gammaproteobacteria_Pseudomonadales_Cellvibrionaceae_Cellvibrio	8	Bacteria_Actinomycetota_Actinobacteria_Micromonosporales_Micromonosporaceae_unclassified	8	-23.8439	0.0236922	2.29866e-06	0.976308	0.488155
Bacteria_Pseudomonadota_Alphaproteobacteria_Sphingomonadales_Sphingomonadaceae_Sphingobium	-	0	0	0	0.267065		Bacteria_Pseudomonadota_Gammaproteobacteria_Pseudomonadales_Cellvibrionaceae_Cellvibrio	8	Bacteria_Fusobacteriota_Fusobacteriia_Fusobacteriales_Fusobacteriaceae_Fusobacterium	8	-3.84272	0.000822696	3.70457e-07	0.999177	0.499589
Bacteria_Pseudomonadota_Gammaproteobacteria_Enterobacterales_Vibrionaceae_Vibrio1	-	0	0	0	0.358799		Bacteria_Pseudomonadota_Gammaproteobacteria_Pseudomonadales_Pseudomonadaceae_unclassified	1	Bacteria_Pseudomonadota_Gammaproteobacteria_Burkholderiales_Hydrogenophilaceae_Tepidiphilus	1	-27.0095	2.71364e-53	2.60385e-06	1	0.500001
Bacteria_Pseudomonadota_Gammaproteobacteria_Burkholderiales_Burkholderiaceae_Burkholderia-Caballeronia-Paraburkholderia	-	0	0	0	0.294814		Bacteria_Pseudomonadota_Gammaproteobacteria_Pseudomonadales_unclassified	7	Bacteria_Pseudomonadota_Alphaproteobacteria_Hyphomicrobiales_Xanthobacteraceae_Nitrobacter	7	-55.2587	1.56496e-16	5.3272e-06	1	0.500003
Bacteria_Bacillota_Bacilli_Lactobacillales_Lactobacillaceae_Lactobacillus	C	0	0	0	0.459743		Bacteria_Pseudomonadota_Gammaproteobacteria_Salinisphaerales_Salinisphaeraceae_Salinisphaera	3	Bacteria_Pseudomonadota_Alphaproteobacteria_Sphingomonadales_Sphingomonadaceae_Sphingomonas	3	-14.3401	0.0210384	1.38246e-06	0.978962	0.489481
Bacteria_Pseudomonadota_Gammaproteobacteria_Enterobacterales_Alteromonadaceae_Rheinheimera	-	0	0	0	0.682647		Bacteria_Pseudomonadota_Gammaproteobacteria_Enterobacterales_Vibrionaceae_Aliivibrio	20	Bacteria_Bacteroidota_Bacteroidia_Flavobacteriales_Flavobacteriaceae_Flavobacterium	20	-26.3971	1.49215e-30	2.54481e-06	1	0.500001
Bacteria_Pseudomonadota_Alphaproteobacteria_Hyphomicrobiales_unclassified	-	0	0	0	0.412054		Bacteria_Pseudomonadota_Gammaproteobacteria_Enterobacterales_Vibrionaceae_Vibrio2	5	Bacteria_Pseudomonadota_Alphaproteobacteria_Caulobacterales_Caulobacteraceae_unclassified	5	-22.0152	0.0103552	2.12237e-06	0.989645	0.494823
Bacteria_Bacillota_Bacilli_Lactobacillales_Listeriaceae_Brochothrix	-	0	0	0	0.508552		Bacteria_Pseudomonadota_Gammaproteobacteria_Enterobacterales_Vibrionaceae_Vibrio2	5	Bacteria_Pseudomonadota_unclassified3	3	-26.5499	1.22085e-05	2.55954e-06	0.999988	0.499995
Bacteria_Pseudomonadota_Gammaproteobacteria_Enterobacterales_Enterobacteriaceae_unclassified	-	0	0	0	0.482618		Bacteria_Pseudomonadota_Gammaproteobacteria_Lysobacterales_Rhodanobacteraceae_Aquimonas	5	Bacteria_Verrucomicrobiota_Verrucomicrobiia_Opitutales_Puniceicoccaceae_Cerasicoccus	5	-6.97677	7.30701e-19	6.72595e-07	1	0.5
Bacteria_Pseudomonadota_Gammaproteobacteria_Enterobacterales_Enterobacteriaceae_Escherichia-Shigella	-	0	0	0	0.522931		Bacteria_Pseudomonadota_Gammaproteobacteria_Lysobacterales_Lysobacteraceae_Lysobacter	7	Bacteria_Bacillota_Bacilli_Bacillales_Bacillaceae_unclassified	7	-6.81836	3.90998e-16	6.57323e-07	1	0.5
Bacteria_Bacillota_Bacilli_Bacillales_unclassified	-	0	0	0	0.681762		Bacteria_Pseudomonadota_Gammaproteobacteria_Lysobacterales_Lysobacteraceae_Pseudoxanthomonas	5	Bacteria_Actinomycetota_Actinobacteria_Kitasatosporales_Streptomycetaceae_Streptomyces	5	-7.70606	3.2898e-18	7.42902e-07	1	0.5
Bacteria_Pseudomonadota_unclassified2	-	0	0	0	1.55306		Bacteria_Pseudomonadota_Gammaproteobacteria_Lysobacterales_Lysobacteraceae_Stenotrophomonas	7	Bacteria_Bacteroidota_Bacteroidia_Flavobacteriales_Weeksellaceae_Elizabethkingia	7	-33.9255	0.00928268	3.27058e-06	0.990717	0.49536
Bacteria_Actinomycetota_Actinobacteria_Propionibacteriales_Propionibacteriaceae_Propionibacterium	-	0	0	0	1.66395		Bacteria_Pseudomonadota_Gammaproteobacteria_Lysobacterales_Lysobacteraceae_unclassified	5	Bacteria_Pseudomonadota_Gammaproteobacteria_Pseudomonadales_Pseudomonadaceae_Pseudomonas	5	-11.09	1.82939e-07	1.06913e-06	1	0.5
Bacteria_Pseudomonadota_Gammaproteobacteria_Pseudomonadales_Moraxellaceae_Acinetobacter	A	1	3	0	0.944334		Bacteria_Pseudomonadota_unclassified4	7	Bacteria_Pseudomonadota_Alphaproteobacteria_Hyphomicrobiales_Rhizobiaceae_Mesorhizobium	7	-31.8921	1.12744e-05	3.07456e-06	0.999989	0.499996
Bacteria_Pseudomonadota_Gammaproteobacteria_Burkholderiales_Oxalobacteraceae_Massilia	C	2	1	100	0.187442		Bacteria_unclassified	2	Bacteria_Actinomycetota_Actinobacteria_Micrococcales_Dermabacteraceae_Brachybacterium	2	-12.8152	5.95689e-08	1.23544e-06	1	0.500001
Bacteria_Actinomycetota_Actinobacteria_Micrococcales_Micrococcaceae_Micrococcus1	C	2	3	0	0.3874		Bacteria_unclassified	2	Bacteria_Pseudomonadota_Alphaproteobacteria_Caulobacterales_Caulobacteraceae_Brevundimonas	2	-71.9736	6.31142e-09	6.9386e-06	1	0.500003
Bacteria_Bacillota_Clostridia_Clostridiales_Clostridiaceae_Clostridium_XVIII	-	1	2	100	0.00681218		Bacteria_unclassified	2	Bacteria_Pseudomonadota_Alphaproteobacteria_Hyphomicrobiales_Beijerinckiaceae_Methylobacterium	2	-49.3759	2.67653e-07	4.76008e-06	1	0.500002
Bacteria_Pseudomonadota_Gammaproteobacteria_Burkholderiales_Comamonadaceae_Variovorax	-	1	1	0	0.0333137		Bacteria_Verrucomicrobiota_Verrucomicrobiia_Opitutales_Puniceicoccaceae_Cerasicoccus	5	Bacteria_Pseudomonadota_Gammaproteobacteria_Pseudomonadales_Pseudomonadaceae_Pseudomonas	5	-2.50539	5.82586e-05	2.41531e-07	0.999942	0.499971
Bacteria_Pseudomonadota_Alphaproteobacteria_Caulobacterales_Hyphomonadaceae_Hirschia	-	1	1	100	0.0699016		Bacteria_Verrucomicrobiota_Verrucomicrobiia_Verrucomicrobiales_Akkermansiaceae_Akkermansia	7	Bacteria_Bacteroidota_Bacteroidia_Cytophagales_Hymenobacteraceae_Hymenobacter	7	-40.3188	2.62846e-25	3.88693e-06	1	0.500002
Bacteria_Pseudomonadota_Gammaproteobacteria_Burkholderiales_Hydrogenophilaceae_Tepidiphilus	-	1	2	0	0.125903		Bacteria_Verrucomicrobiota_Verrucomicrobiia_Verrucomicrobiales_Rubritaleaceae_Luteolibacter	8	Bacteria_Actinomycetota_Actinobacteria_Micrococcales_Intrasporangiaceae_Terrabacter	8	-5.29011	4.53061e-15	5.09992e-07	1	0.5
Bacteria_Actinomycetota_Acidimicrobiia_Microtrichales_Ilumatobacteraceae_Ilumatobacter	-	1	1	100	0.297199		Diet	7	Bacteria_Actinomycetota_Actinobacteria_Micrococcales_Dermabacteraceae_Brachybacterium	2	-33.0662	0	3.18774e-06	1	0.500002
Bacteria_Bacillota_Bacilli_Paenibacillales_Paenibacillaceae_Paenibacillus	-	1	2	0	0.205449		Diet	7	Bacteria_Actinomycetota_Actinobacteria_Micrococcales_Micrococcaceae_Micrococcus1	2	-84.3307	3.76274e-05	8.12989e-06	0.999962	0.499985
Bacteria_Bacillota_Clostridia_Clostridiales_Incertae_Sedis	-	1	2	0	0.261351		Diet	7	Bacteria_Actinomycetota_Actinobacteria_Micrococcales_Micrococcaceae_Renibacterium	7	-14.2364	0.0141017	1.37246e-06	0.985898	0.49295
Bacteria_Pseudomonadota_Gammaproteobacteria_Pseudomonadales_Moraxellaceae_Enhydrobacter	-	1	1	100	0.283534		Diet	7	Bacteria_Actinomycetota_Actinobacteria_Micromonosporales_Micromonosporaceae_unclassified	8	-6.17314	0.000314478	5.9512e-07	0.999686	0.499843
Bacteria_Pseudomonadota_Gammaproteobacteria_Enterobacterales_Yersiniaceae_Yersinia	-	1	1	100	0.331931		Diet	7	Bacteria_Actinomycetota_Actinobacteria_Mycobacteriales_Nocardiaceae_Rhodococcus	2	-12.9748	0	1.25084e-06	1	0.500001
Bacteria_Bacteroidota_Bacteroidia_Flavobacteriales_Flavobacteriaceae_unclassified	-	1	2	100	0.454033		Diet	7	Bacteria_Actinomycetota_Actinobacteria_Kitasatosporales_Streptomycetaceae_Streptomyces	5	-0.539771	0.0044363	5.20366e-08	0.995564	0.497782
Bacteria_Pseudomonadota_Gammaproteobacteria_Enterobacterales_Pasteurellaceae_Haemophilus	-	1	8	25	0.324688		Diet	7	Bacteria_Bacteroidota_Bacteroidia_Bacteroidales_Tannerellaceae_Tannerella	7	-2.05324	0	1.97943e-07	1	0.5
Bacteria_Pseudomonadota_Gammaproteobacteria_Enterobacterales_Yersiniaceae_Serratia	-	1	2	100	0.318553		Diet	7	Bacteria_Bacteroidota_Bacteroidia_Bacteroidales_Prevotellaceae_Alloprevotella	7	-2.21571	2.26392e-23	2.13605e-07	1	0.5
Bacteria_Pseudomonadota_Gammaproteobacteria_Pseudomonadales_Pseudomonadaceae_unclassified	-	1	1	100	0.402253		Diet	7	Bacteria_Bacteroidota_Bacteroidia_Cytophagales_Hymenobacteraceae_Hymenobacter	7	-1.74817	8.62238e-05	1.68532e-07	0.999914	0.499957
Bacteria_Bacillota_Clostridia_Clostridiales_Clostridiaceae_Clostridium_sensu_strictu	A	2	8	37.5	0.58254		Diet	7	Bacteria_Bacteroidota_Bacteroidia_Flavobacteriales_Weeksellaceae_Elizabethkingia	7	-13.344	0.0200638	1.28643e-06	0.979936	0.489969
Bacteria_Pseudomonadota_Alphaproteobacteria_Caulobacterales_Caulobacteraceae_Brevundimonas	C	2	10	10	1.88907		Diet	7	Bacteria_Bacteroidota_Bacteroidia_Flavobacteriales_Flavobacteriaceae_Flavobacterium	20	-35.5572	4.26079e-18	3.42789e-06	1	0.500002
Bacteria_Bacillota_Bacilli_Lactobacillales_Streptococcaceae_Streptococcus	A	3	2	100	2.64002		Diet	7	Bacteria_Cyanobacteriota_Cyanobacteriia_Chloroplast_Incertae_Sedis1	7	-92.2379	0	8.89218e-06	1	0.500004
Bacteria_Pseudomonadota_Alphaproteobacteria_Sphingomonadales_Sphingomonadaceae_Sphingomonas	A	3	11	18.1818	2.71982		Diet	7	Bacteria_Cyanobacteriota_Cyanobacteriia_Chloroplast_Incertae_Sedis	2	-79.3414	0	7.6489e-06	1	0.500004
Bacteria_Pseudomonadota_Gammaproteobacteria_Enterobacterales_Aeromonadaceae_Aeromonas	C	4	3	33.3333	0.25614		Diet	7	Bacteria_Bacillota_Bacilli_Paenibacillales_Paenibacillaceae_Paenibacillus	1	-21.0172	0	2.02616e-06	1	0.500001
Bacteria_Pseudomonadota_Alphaproteobacteria_Hyphomicrobiales_Xanthobacteraceae_Afipia	-	4	7	0	0.323589		Diet	7	Bacteria_Bacillota_Bacilli_Lactobacillales_Carnobacteriaceae_Granulicatella	7	-18.5132	3.51893e-07	1.78477e-06	1	0.500001
Bacteria_Actinomycetota_Actinobacteria_Mycobacteriales_Corynebacteriaceae_Corynebacterium	A	4	1	100	2.1883		Diet	7	Bacteria_Bacillota_Bacilli_unclassified	7	-19.4768	9.11612e-05	1.87766e-06	0.999909	0.499955
Bacteria_Pseudomonadota_Alphaproteobacteria_Rhodobacterales_Paracoccaceae_Methylarcula	-	2	1	100	0.00941182		Diet	7	Bacteria_Bacillota_Clostridia_Clostridiales_Clostridiaceae_unclassified	2	-8.46146	0	8.15726e-07	1	0.5
Bacteria_Pseudomonadota_Gammaproteobacteria_Burkholderiales_Burkholderiaceae_Pandoraea	-	2	1	100	0.0105792		Diet	7	Bacteria_Bacillota_Clostridia_Clostridiales_Incertae_Sedis	1	-63.4284	0	6.1148e-06	1	0.500003
Bacteria_Bacillota_Bacilli_Lactobacillales_Carnobacteriaceae_unclassified	-	2	2	100	0.0249892		Diet	7	Bacteria_Bacillota_Clostridia_Lachnospirales_Lachnospiraceae_Incertae_Sedis	7	-12.7156	0.0468111	1.22585e-06	0.953189	0.476595
Bacteria_Actinomycetota_Actinobacteria_Bifidobacteriales_Bifidobacteriaceae_Bifidobacterium	-	2	1	0	0.0219014		Diet	7	Bacteria_Bacillota_Clostridia_Lachnospirales_Lachnospiraceae_unclassified	7	-2.45454	0	2.36629e-07	1	0.5
Bacteria_Actinomycetota_Actinobacteria_Pseudonocardiales_Pseudonocardiaceae_Halopolyspora	-	2	1	100	0.0283228		Diet	7	Bacteria_Bacillota_Clostridia_Clostridiales_unclassified	7	-20.8145	0	2.00662e-06	1	0.500001
Bacteria_Pseudomonadota_Gammaproteobacteria_Burkholderiales_Hydrogenophilaceae_Hydrogenophilus	-	2	1	100	0.119993		Diet	7	Bacteria_Bacillota_Negativicutes_Veillonellales-Selenomonadales_Veillonellaceae_Veillonella	7	-19.3261	6.37303e-05	1.86313e-06	0.999936	0.499969
Bacteria_Actinomycetota_Actinobacteria_Propionibacteriales_Propionibacteriaceae_Microlunatus	-	2	1	100	0.104494		Diet	7	Bacteria_Bacillota_unclassified	7	-4.38373	0	4.22613e-07	1	0.5
Bacteria_Pseudomonadota_Alphaproteobacteria_Rhodobacterales_Paracoccaceae_Rubellimicrobium	-	2	2	100	0.145105		Diet	7	Bacteria_Fusobacteriota_Fusobacteriia_Fusobacteriales_Fusobacteriaceae_Propionigenium	7	-0.923215	0	8.90024e-08	1	0.5
Bacteria_Bacillota_Clostridia_Clostridiales_Clostridiaceae_unclassified	-	2	2	0	0.114183		Diet	7	Bacteria_Pseudomonadota_Alphaproteobacteria_Caulobacterales_Caulobacteraceae_Brevundimonas	2	-122.782	1.31153e-35	1.18368e-05	1	0.500006
Bacteria_Actinomycetota_Actinobacteria_Micrococcales_Dermabacteraceae_Brachybacterium	-	2	3	33.3333	0.204931		Diet	7	Bacteria_Pseudomonadota_Alphaproteobacteria_Caulobacterales_Caulobacteraceae_Phenylobacterium	1	-106.153	4.25163e-31	1.02336e-05	1	0.500005
Bacteria_Actinomycetota_Actinobacteria_Mycobacteriales_Nocardiaceae_Rhodococcus	-	2	2	50	0.195472		Diet	7	Bacteria_Pseudomonadota_Alphaproteobacteria_Caulobacterales_Caulobacteraceae_unclassified	5	-343.534	1.20835e-09	3.31183e-05	1	0.500017
Bacteria_Cyanobacteriota_Cyanobacteriia_Chloroplast_Incertae_Sedis	-	2	4	25	1.35455		Diet	7	Bacteria_Pseudomonadota_Alphaproteobacteria_Hyphomicrobiales_Xanthobacteraceae_Afipia	4	-131.1	0	1.26386e-05	1	0.500006
Bacteria_Pseudomonadota_Gammaproteobacteria_Pseudomonadales_Pseudomonadaceae_Pseudomonas	A	5	9	0	3.80964		Diet	7	Bacteria_Pseudomonadota_Alphaproteobacteria_Hyphomicrobiales_Xanthobacteraceae_Bradyrhizobium	8	-108.395	4.04916e-34	1.04498e-05	1	0.500005
Bacteria_Pseudomonadota_Gammaproteobacteria_Enterobacterales_Vibrionaceae_Vibrio2	A	5	2	100	7.13227		Diet	7	Bacteria_Pseudomonadota_Alphaproteobacteria_Hyphomicrobiales_Xanthobacteraceae_Nitrobacter	7	-5.86797	2.10702e-09	5.65701e-07	1	0.5
Bacteria_Bacillota_Bacilli_Staphylococcales_Staphylococcaceae_Staphylococcus	A	7	2	100	7.4165		Diet	7	Bacteria_Pseudomonadota_Alphaproteobacteria_Hyphomicrobiales_Beijerinckiaceae_Methylobacterium	2	-93.9268	0.00726213	9.055e-06	0.992738	0.496373
Bacteria_Pseudomonadota_Alphaproteobacteria_Hyphomicrobiales_Xanthobacteraceae_Bradyrhizobium	C	8	4	0	1.57285		Diet	7	Bacteria_Pseudomonadota_Alphaproteobacteria_Hyphomicrobiales_Beijerinckiaceae_Microvirga	7	-15.8901	0.000406556	1.53188e-06	0.999593	0.499797
Bacteria_BRC1_unclassified_BRC1_unclassified_BRC2_unclassified_BRC3_BRC1_genera_incertae_sedis	-	3	1	100	0.0204297		Diet	7	Bacteria_Pseudomonadota_Alphaproteobacteria_Hyphomicrobiales_Rhizobiaceae_Mesorhizobium	7	-105.326	0.00145383	1.01539e-05	0.998546	0.499278
Bacteria_Actinomycetota_unclassified1	-	3	2	50	0.0790772		Diet	7	Bacteria_Pseudomonadota_Alphaproteobacteria_Hyphomicrobiales_Rhizobiaceae_Rhizobium	8	-52.0868	0.048636	5.02142e-06	0.951364	0.475685
Bacteria_Fusobacteriota_Fusobacteriia_Fusobacteriales_Fusobacteriaceae_Cetobacterium	-	3	1	0	0.129691		Diet	7	Bacteria_Pseudomonadota_Alphaproteobacteria_Reyranellales_Reyranellaceae_Reyranella1	7	-12.0419	0	1.1609e-06	1	0.500001
Bacteria_Pseudomonadota_Gammaproteobacteria_Salinisphaerales_Salinisphaeraceae_Salinisphaera	-	3	2	50	0.130002		Diet	7	Bacteria_Pseudomonadota_Alphaproteobacteria_Sphingomonadales_Sphingomonadaceae_Sphingomonas	3	-106.908	9.6714e-120	1.03065e-05	1	0.500005
Bacteria_Bacteroidota_unclassified	-	3	1	100	0.103573		Diet	7	Bacteria_Pseudomonadota_Alphaproteobacteria_Sphingomonadales_Sphingomonadaceae_unclassified	3	-11.3257	0	1.09185e-06	1	0.500001
Bacteria_Pseudomonadota_Gammaproteobacteria_Burkholderiales_Neisseriaceae_unclassified	-	3	2	50	0.131484		Diet	7	Bacteria_Pseudomonadota_unclassified3	3	-72.8903	3.14829e-16	7.02698e-06	1	0.500004
Bacteria_Bacillota_Bacilli_Staphylococcales_Staphylococcaceae_unclassified	-	3	1	0	0.145611		Diet	7	Bacteria_Pseudomonadota_Gammaproteobacteria_Burkholderiales_Comamonadaceae_unclassified	5	-71.6679	0.000237018	6.90914e-06	0.999763	0.499885
Bacteria_Actinomycetota_Actinobacteria_Micrococcales_Brevibacteriaceae_Brevibacterium	C	3	1	100	0.223999		Diet	7	Bacteria_Pseudomonadota_Gammaproteobacteria_Enterobacterales_Pasteurellaceae_Haemophilus	1	-88.2547	0	8.50819e-06	1	0.500004
Bacteria_Patescibacteria_Parcubacteria_unclassified	-	3	1	100	0.246841		Diet	7	Bacteria_Pseudomonadota_Gammaproteobacteria_Pseudomonadales_Moraxellaceae_Acinetobacter	1	-93.0102	1.68845e-88	8.96664e-06	1	0.500004
Bacteria_Actinomycetota_Actinobacteria_Micrococcales_Micrococcaceae_unclassified1	-	3	1	100	0.285291		Diet	7	Bacteria_Pseudomonadota_Gammaproteobacteria_Pseudomonadales_Moraxellaceae_Alkanindiges	7	-22.6304	0.00528097	2.18169e-06	0.994719	0.497361
Bacteria_Pseudomonadota_Alphaproteobacteria_Sphingomonadales_Sphingomonadaceae_unclassified	-	3	3	0	0.537274		Diet	7	Bacteria_Pseudomonadota_Gammaproteobacteria_Pseudomonadales_Moraxellaceae_Moraxella	7	-14.2454	2.9837e-227	1.37332e-06	1	0.500001
Bacteria_Pseudomonadota_Gammaproteobacteria_Burkholderiales_unclassified	-	3	1	100	0.394927		Diet	7	Bacteria_Pseudomonadota_Gammaproteobacteria_Pseudomonadales_Pseudomonadaceae_Pseudomonas	5	-170.325	1.02585e-95	1.64201e-05	1	0.500008
Bacteria_Actinomycetota_Actinobacteria_Propionibacteriales_Nocardioidaceae_Nocardioides	B	1	2	100	0.329083		Diet	7	Bacteria_Pseudomonadota_Gammaproteobacteria_Enterobacterales_Vibrionaceae_unclassified	7	-4.35255	0	4.19607e-07	1	0.5
Bacteria_Pseudomonadota_Alphaproteobacteria_Caulobacterales_Caulobacteraceae_Phenylobacterium	C	1	6	16.6667	2.31995
Bacteria_Actinomycetota_Actinobacteria_Micrococcales_Micrococcaceae_Kocuria	-	2	1	100	0.334753
Bacteria_Pseudomonadota_Alphaproteobacteria_Hyphomicrobiales_Beijerinckiaceae_Methylobacterium	B	2	6	33.3333	0.465622
Bacteria_Actinomycetota_Actinobacteria_Bifidobacteriales_Bifidobacteriaceae_Gardnerella	-	4	2	100	0.00467698
Bacteria_Pseudomonadota_Gammaproteobacteria_Burkholderiales_Comamonadaceae_Rhodoferax	-	4	2	50	0.0253756
Bacteria_Bacillota_Clostridia_Peptostreptococcales-Tissierellales_Peptostreptococcaceae_Peptostreptococcus	-	4	2	50	0.0303733
Bacteria_Bacillota_Bacilli_Staphylococcales_Staphylococcaceae_Jeotgalicoccus	-	4	1	100	0.0947096
Bacteria_Pseudomonadota_Alphaproteobacteria_Hyphomicrobiales_Xanthobacteraceae_Azorhizobium	-	4	2	50	0.0979027
Bacteria_Bacillota_Bacilli_Lactobacillales_unclassified	-	4	2	100	0.400934
Bacteria_Pseudomonadota_Gammaproteobacteria_Enterobacterales_Enterobacteriaceae_Klebsiella	-	4	2	100	0.296731
Bacteria_unclassified	-	2	3	100	2.05973
Bacteria_Bacteroidota_Bacteroidia_Flavobacteriales_Weeksellaceae_Elizabethkingia	-	7	3	0	0.146993
Bacteria_Pseudomonadota_Gammaproteobacteria_Lysobacterales_Lysobacteraceae_Pseudoxanthomonas	-	5	1	100	0.00785785
Bacteria_Pseudomonadota_Alphaproteobacteria_Hyphomicrobiales_Xanthobacteraceae_Rhodopseudomonas	-	5	1	100	0.00840355
Bacteria_Verrucomicrobiota_Verrucomicrobiia_Opitutales_Puniceicoccaceae_Cerasicoccus	-	5	2	50	0.115495
Bacteria_Pseudomonadota_Gammaproteobacteria_Lysobacterales_Rhodanobacteraceae_Aquimonas	-	5	2	50	0.187583
Bacteria_Actinomycetota_Actinobacteria_Kitasatosporales_Streptomycetaceae_Streptomyces	-	5	4	50	0.225238
Bacteria_Actinomycetota_Actinobacteria_Mycobacteriales_Corynebacteriaceae_Corynebacterium1	-	5	1	100	0.126945
Bacteria_Pseudomonadota_Gammaproteobacteria_Lysobacterales_Lysobacteraceae_unclassified	-	5	1	100	0.191483
Bacteria_Pseudomonadota_Gammaproteobacteria_Burkholderiales_Comamonadaceae_unclassified	-	5	3	33.3333	0.86569
Bacteria_Pseudomonadota_Alphaproteobacteria_Rhodospirillales_unclassified	-	5	1	100	1.31057
Bacteria_Pseudomonadota_Gammaproteobacteria_Pseudomonadales_Marinomonadaceae_Marinomonas	-	5	1	100	0.743851
Bacteria_Pseudomonadota_Alphaproteobacteria_Caulobacterales_Caulobacteraceae_unclassified	-	5	5	20	2.57752
Bacteria_Pseudomonadota_Alphaproteobacteria_Hyphomicrobiales_Rhizobiaceae_Brucella	-	6	2	0	0.0830028
Bacteria_Pseudomonadota_Gammaproteobacteria_Legionellales_Legionellaceae_Legionella	-	6	1	100	0.0844255
Bacteria_Actinomycetota_Actinobacteria_Micrococcales_Microbacteriaceae_unclassified	-	6	1	100	0.692495
Bacteria_Bacillota_Negativicutes_Veillonellales-Selenomonadales_Veillonellaceae_Veillonella	B	7	2	0	0.221397
Bacteria_Pseudomonadota_Gammaproteobacteria_Lysobacterales_Lysobacteraceae_Stenotrophomonas	C	7	1	100	0.369958
Bacteria_Actinomycetota_Actinobacteria_Micrococcales_Micrococcaceae_Arthrobacter	B	7	3	100	0.575517
Bacteria_Pseudomonadota_Alphaproteobacteria_Caulobacterales_Caulobacteraceae_Caulobacter	-	7	1	100	1.0396
Bacteria_Pseudomonadota_Alphaproteobacteria_Hyphomicrobiales_Rhizobiaceae_Rhizobium	B	8	5	40	0.110099
Bacteria_Bacteroidota_Bacteroidia_Flavobacteriales_Weeksellaceae_Chryseobacterium	C	3	1	100	0.0860244
Bacteria_Pseudomonadota_unclassified3	-	3	5	20	1.06697
Bacteria_Bacillota_Clostridia_Oscillospirales_Ruminococcaceae_Ruminococcus1	-	4	2	100	0.141204
Bacteria_Pseudomonadota_Gammaproteobacteria_Pseudomonadales_Halomonadaceae_Halomonas	C	7	1	100	0.188462
Bacteria_Pseudomonadota_Gammaproteobacteria_Burkholderiales_Oxalobacteraceae_Herbaspirillum	-	7	1	100	0.264073
Bacteria_Pseudomonadota_Alphaproteobacteria_Hyphomicrobiales_Rhizobiaceae_Mesorhizobium	C	7	5	20	0.328965
#N/A	-	7	45	100
Bacteria_Bacillota_Bacilli_Bacillales_Bacillaceae_unclassified	-	7	2	50	0.0823838
Bacteria_Pseudomonadota_Gammaproteobacteria_Lysobacterales_Lysobacteraceae_Lysobacter	-	7	1	100	0.0973354
Bacteria_Pseudomonadota_Alphaproteobacteria_Hyphomicrobiales_Beijerinckiaceae_Microvirga	-	7	3	0	0.0913421
Bacteria_Pseudomonadota_Gammaproteobacteria_Pseudomonadales_unclassified	-	7	1	100	0.0833304
Bacteria_Actinomycetota_Actinobacteria_Micrococcales_Micrococcaceae_Renibacterium	-	7	3	0	0.0888644
Bacteria_Pseudomonadota_Alphaproteobacteria_Hyphomicrobiales_Xanthobacteraceae_Nitrobacter	-	7	2	0	0.0765355
Bacteria_Bacillota_Clostridia_Lachnospirales_Lachnospiraceae_Incertae_Sedis	-	7	2	0	0.11424
Bacteria_Bacteroidota_Bacteroidia_Bacteroidales_Tannerellaceae_Tannerella	-	7	1	0	0.152251
Bacteria_Bacteroidota_Bacteroidia_Cytophagales_Hymenobacteraceae_Hymenobacter	-	7	2	0	0.13022
Bacteria_Fusobacteriota_Fusobacteriia_Fusobacteriales_Fusobacteriaceae_Propionigenium	-	7	1	0	0.245215
Bacteria_Bacillota_Clostridia_Lachnospirales_Lachnospiraceae_unclassified	-	7	1	0	0.125788
Bacteria_Pseudomonadota_Gammaproteobacteria_Pseudomonadales_Moraxellaceae_Moraxella	-	7	2	0	0.134118
Bacteria_Pseudomonadota_Gammaproteobacteria_Pseudomonadales_Moraxellaceae_Alkanindiges	-	7	2	50	0.267842
Bacteria_Verrucomicrobiota_Verrucomicrobiia_Verrucomicrobiales_Akkermansiaceae_Akkermansia	-	7	1	100	0.238969
Bacteria_Bacillota_Bacilli_Lactobacillales_Carnobacteriaceae_Granulicatella	-	7	2	0	0.224869
Bacteria_Bacteroidota_Bacteroidia_Bacteroidales_Prevotellaceae_Alloprevotella	-	7	2	0	0.408632
Bacteria_Pseudomonadota_Alphaproteobacteria_Reyranellales_Reyranellaceae_Reyranella1	-	7	3	33.3333	0.324144
Bacteria_Bacillota_Clostridia_Clostridiales_unclassified	-	7	1	0	0.397224
Bacteria_Pseudomonadota_Gammaproteobacteria_Enterobacterales_Vibrionaceae_unclassified	-	7	1	0	0.357766
Bacteria_Bacillota_Bacilli_unclassified	-	7	1	0	0.396487
Bacteria_Cyanobacteriota_Cyanobacteriia_Chloroplast_Incertae_Sedis1	-	7	2	0	0.49507
Bacteria_Bacillota_unclassified	-	7	1	0	0.809191
Bacteria_Actinomycetota_Actinobacteria_Propionibacteriales_Propionibacteriaceae_Propionibacterium1	-	7	1	100	2.16044
Bacteria_Pseudomonadota_unclassified4	-	7	1	100	1.68566
Bacteria_Actinomycetota_Actinobacteria_Micrococcales_Intrasporangiaceae_Terrabacter	-	8	1	0	0.0708803
Bacteria_Actinomycetota_Actinobacteria_Pseudonocardiales_Pseudonocardiaceae_Pseudonocardia	-	8	1	100	0.0568661
Bacteria_Verrucomicrobiota_Verrucomicrobiia_Verrucomicrobiales_Rubritaleaceae_Luteolibacter	-	8	2	50	0.108108
Bacteria_Actinomycetota_Actinobacteria_Micromonosporales_Micromonosporaceae_unclassified	-	8	5	20	0.0923976
Bacteria_Fusobacteriota_Fusobacteriia_Fusobacteriales_Fusobacteriaceae_Fusobacterium	-	8	4	75	0.123099
Bacteria_Bacillota_Bacilli_Lactobacillales_Aerococcaceae_Bavariicoccus	-	8	1	100	0.121628
Bacteria_Pseudomonadota_Gammaproteobacteria_Pseudomonadales_Cellvibrionaceae_Cellvibrio	-	8	2	100	0.379483
Bacteria_Pseudomonadota_Alphaproteobacteria_Hyphomicrobiales_Rhizobiaceae_unclassified1	-	8	1	100	0.387112
Bacteria_Pseudomonadota_Gammaproteobacteria_Pseudomonadales_Pseudomonadaceae_Azomonas	-	8	1	100	0.321154
Bacteria_Pseudomonadota_unclassified5	-	9	1	100	0.0371196
Bacteria_Actinomycetota_Thermoleophilia_Solirubrobacterales_unclassified	-	9	2	50	0.10047
Bacteria_Bacillota_Clostridia_Incertae_Sedis_Gracilibacteraceae_Gracilibacter	-	9	1	0	0.156525
Bacteria_Actinomycetota_Acidimicrobiia_Microtrichales_Iamiaceae_Aquihabitans	-	10	1	0	0.0959152
Bacteria_Actinomycetota_unclassified2	-	10	1	100	0.164806
Bacteria_Bacillota_Bacilli_Lactobacillales_Carnobacteriaceae_Carnobacterium	-	11	1	100	0.0121064
Bacteria_Bacteroidota_Bacteroidia_Bacteroidales_Bacteroidaceae_Bacteroides1	-	11	1	100	0.0359736
Bacteria_Pseudomonadota_Alphaproteobacteria_Hyphomicrobiales_Hyphomicrobiaceae_Hyphomicrobium	-	11	2	0	0.0665683
Bacteria_Bacteroidota_unclassified1	-	12	1	100	0.0239988
Bacteria_Pseudomonadota_Gammaproteobacteria_Burkholderiales_Comamonadaceae_Roseateles	-	12	1	0	0.0291594
Bacteria_Pseudomonadota_Gammaproteobacteria_Burkholderiales_Rhodocyclaceae_unclassified	-	13	1	0	0.0325383
Bacteria_Bacteroidota_Bacteroidia_Flavobacteriales_Weeksellaceae_Cloacibacterium	-	13	1	100	0.168386
Bacteria_Pseudomonadota_Gammaproteobacteria_Enterobacterales_unclassified	-	14	1	0	0.109017
Bacteria_Cyanobacteriota_Cyanobacteriia_Chloroplast_Incertae_Sedis2	-	14	1	100	0.141198
Bacteria_Bacillota_Bacilli_Lactobacillales_Lactobacillaceae_Leuconostoc	-	15	1	100	0.128307
Bacteria_Spirochaetota_Brevinematia_Brevinematales_Brevinemataceae_Brevinema	-	15	1	0	0.366922
Bacteria_Bacillota_Clostridia_Clostridiales_Clostridiaceae_Clostridium	-	16	1	100	0.0577873
Bacteria_Pseudomonadota_Alphaproteobacteria_Acetobacterales_Acetobacteraceae_unclassified	-	16	1	0	0.0657412
Bacteria_Bacillota_Clostridia_Clostridiales_Incertae_Sedis1	-	17	1	100	0.011203
Bacteria_Armatimonadota_unclassified1	-	17	1	0	0.013557
Bacteria_Pseudomonadota_Alphaproteobacteria_Caulobacterales_Caulobacteraceae_Asticcacaulis	-	18	1	0	0.171182
Bacteria_Bacillota_Clostridia_Oscillospirales_Ethanoligenenaceae_Ethanoligenens	-	18	1	100	0.186092
Bacteria_Pseudomonadota_Gammaproteobacteria_Burkholderiales_Sulfuricellaceae_Sulfuricella	-	19	1	100	0.0214691
Bacteria_Bacillota_Clostridia_Oscillospirales_Oscillospiraceae_Oscillibacter	-	19	1	0	0.0499535
Bacteria_Pseudomonadota_Gammaproteobacteria_Enterobacterales_Vibrionaceae_Aliivibrio	C	20	1	100	0.464153
Bacteria_Bacteroidota_Bacteroidia_Flavobacteriales_Flavobacteriaceae_Flavobacterium	-	20	3	0	0.199969
Bacteria_Pseudomonadota_unclassified6	-	20	1	100	0.476661
Bacteria_Pseudomonadota_Gammaproteobacteria_Enterobacterales_Morganellaceae_Morganella	-	21	2	100	0.0783078
Bacteria_Pseudomonadota_Alphaproteobacteria_Hyphomicrobiales_Devosiaceae_Devosia	-	21	1	0	0.113552
Bacteria_Bacillota_Clostridia_Lachnospirales_Lachnospiraceae_Blautia	C	21	1	0	0.146063
Bacteria_Pseudomonadota_unclassified7	-	22	1	100	0.0491339
Bacteria_Bacteroidota_Bacteroidia_Chitinophagales_Chitinophagaceae_Terrimonas1	-	22	1	0	0.0837381
Bacteria_Pseudomonadota_Gammaproteobacteria_Pseudomonadales_Moraxellaceae_unclassified	-	23	1	100	0.0552983
Bacteria_Bacteroidota_Bacteroidia_Cytophagales_Hymenobacteraceae_Adhaeribacter	-	23	1	0	0.409299

## Sheet: PAP BN
Nodes	CORE category	Clusters	C. Degree	Par (%)	Average abundance		Edges
Bacteria_Pseudomonadota_Alphaproteobacteria_Rhodobacterales_Paracoccaceae_Aliiroseovarius	-	0	0	0	0.0113795		from	Cluster	to	Cluster	bic	mi	bic_score	mi_score	score
Bacteria_Pseudomonadota_Alphaproteobacteria_Acetobacterales_Acetobacteraceae_Acidisoma	-	0	0	0	0.0117731		Bacteria_Actinomycetota_Actinobacteria_Micrococcales_Brevibacteriaceae_Brevibacterium	1	Bacteria_Bacillota_Clostridia_Clostridiales_Clostridiaceae_Clostridium_sensu_strictu	1	-2.03479	0.00272085	8.23596e-06	0.997279	0.498644
Bacteria_Actinomycetota_Actinobacteria_Pseudonocardiales_Pseudonocardiaceae_Lentzea	-	0	0	0	0.00646829		Bacteria_Actinomycetota_Actinobacteria_Micrococcales_Brevibacteriaceae_Brevibacterium	1	Bacteria_Pseudomonadota_Gammaproteobacteria_Burkholderiales_unclassified1	1	-19.9512	0.00714996	8.07538e-05	0.99285	0.496465
Bacteria_Bacillota_Bacilli_Lactobacillales_Lactobacillaceae_unclassified	-	0	0	0	0.00863914		Bacteria_Actinomycetota_Actinobacteria_Micrococcales_Brevibacteriaceae_Brevibacterium	1	Bacteria_Pseudomonadota_Gammaproteobacteria_Enterobacterales_Vibrionaceae_Aliivibrio	1	-33.3324	1.27751e-16	0.000134915	1	0.500067
Bacteria_Bacillota_Bacilli_Paenibacillales_Paenibacillaceae_Thermobacillus	-	0	0	0	0.00910575		Bacteria_Actinomycetota_Actinobacteria_Mycobacteriales_Corynebacteriaceae_Corynebacterium	2	Bacteria_Bacillota_Clostridia_Clostridiales_Incertae_Sedis2	2	-12.5387	3.32942e-07	5.07514e-05	1	0.500025
Bacteria_Pseudomonadota_Gammaproteobacteria_Pseudomonadales_Pseudomonadaceae_Azorhizophilus	-	0	0	0	0.0160262		Bacteria_Actinomycetota_Actinobacteria_Micrococcales_Intrasporangiaceae_Ornithinimicrobium	3	Bacteria_Pseudomonadota_Gammaproteobacteria_Pseudomonadales_Marinobacteraceae_Marinobacter	3	-54.7742	1.7788e-16	0.000221702	1	0.500111
Bacteria_Bacillota_Bacilli_Erysipelotrichales_Erysipelatoclostridiaceae_Eggerthia	-	0	0	0	0.0166756		Bacteria_Actinomycetota_Actinobacteria_Kineosporiales_Kineosporiaceae_Kineococcus	1	Bacteria_Pseudomonadota_Gammaproteobacteria_Burkholderiales_Alcaligenaceae_Achromobacter	1	-42.2408	2.10721e-23	0.000170972	1	0.500085
Bacteria_Aquificota_Aquificia_Aquificales_Aquificaceae_Aquifex	-	0	0	0	0.0244699		Bacteria_Actinomycetota_Actinobacteria_Micrococcales_Micrococcaceae_Rothia	4	Bacteria_Pseudomonadota_Alphaproteobacteria_Rhodobacterales_Paracoccaceae_Paracoccus	4	-66.2281	9.05837e-09	0.000268063	1	0.500134
Bacteria_Halanaerobiaeota_Halanaerobiia_Halanaerobiales_Halobacteroidaceae_Halanaerobacter	-	0	0	0	0.018107		Bacteria_Actinomycetota_Actinobacteria_Micrococcales_Micrococcaceae_Rothia	4	Bacteria_Pseudomonadota_Gammaproteobacteria_Pseudomonadales_Moraxellaceae_Acinetobacter	4	-2.36818	0.038942	9.58537e-06	0.961058	0.480534
Bacteria_Acidobacteriota_unclassified	-	0	0	0	0.014205		Bacteria_Actinomycetota_Actinobacteria_Micromonosporales_Micromonosporaceae_Micromonospora	1	Bacteria_Actinomycetota_Actinobacteria_Micrococcales_Micrococcaceae_Kocuria	1	-1.74547	0.00440229	7.06492e-06	0.995598	0.497802
Bacteria_Halanaerobiaeota_Halanaerobiia_Halanaerobiales_Halobacteroidaceae_Acetohalobium	-	0	0	0	0.0105423		Bacteria_Actinomycetota_Actinobacteria_Mycobacteriales_Mycobacteriaceae_Mycobacterium	5	Bacteria_Pseudomonadota_Alphaproteobacteria_Hyphomicrobiales_Rhizobiaceae_Ensifer	5	-19.0592	7.93122e-15	7.71435e-05	1	0.500039
Bacteria_Pseudomonadota_Alphaproteobacteria_Hyphomicrobiales_Xanthobacteraceae_Afipia1	-	0	0	0	0.020934		Bacteria_Actinomycetota_Actinobacteria_Mycobacteriales_Nocardiaceae_Gordonia	6	Bacteria_Chlamydiota_Chlamydiia_Chlamydiales_Parachlamydiaceae_unclassified	6	-4.19899	9.7325e-37	1.69957e-05	1	0.500008
Bacteria_Actinomycetota_Actinobacteria_Micrococcales_Dermacoccaceae_Branchiibius	-	0	0	0	0.0138053		Bacteria_Actinomycetota_Actinobacteria_Mycobacteriales_Nocardiaceae_Gordonia	6	Bacteria_Bacillota_Bacilli_Bacillales_Planococcaceae_Planococcus	6	-40.8854	1.13884e-23	0.000165487	1	0.500083
Bacteria_Bacillota_Bacilli_Erysipelotrichales_Erysipelatoclostridiaceae_Sharpea	-	0	0	0	0.0345881		Bacteria_Actinomycetota_Actinobacteria_Propionibacteriales_Propionibacteriaceae_Propioniciclava	7	Bacteria_Bacillota_Bacilli_Lactobacillales_Streptococcaceae_Streptococcus	7	-3.14044	0.000436268	1.27111e-05	0.999564	0.499788
Bacteria_Pseudomonadota_Gammaproteobacteria_Lysobacterales_Rhodanobacteraceae_Rudaea	-	0	0	0	0.0122383		Bacteria_Actinomycetota_Actinobacteria_Streptosporangiales_Thermomonosporaceae_Actinomadura	4	Bacteria_Pseudomonadota_Alphaproteobacteria_Rhodobacterales_Paracoccaceae_Paracoccus	4	-57.7113	0.000958387	0.00023359	0.999042	0.499638
Bacteria_Actinomycetota_Actinobacteria_Micrococcales_Dermacoccaceae_Dermacoccus	-	0	0	0	0.0210413		Bacteria_Bacteroidota_Bacteroidia_Bacteroidales_Marinifilaceae_Odoribacter	1	Bacteria_Actinomycetota_Actinobacteria_Micrococcales_Intrasporangiaceae_Tetrasphaera	1	-54.3784	7.22585e-132	0.0002201	1	0.50011
Bacteria_Pseudomonadota_Alphaproteobacteria_Caulobacterales_Caulobacteraceae_Brevundimonas1	-	0	0	0	0.0258722		Bacteria_Bacteroidota_Bacteroidia_Bacteroidales_Rikenellaceae_Alistipes	1	Bacteria_Actinomycetota_Actinobacteria_Micrococcales_Intrasporangiaceae_Tetrasphaera	1	-85.9904	4.40493e-87	0.000348052	1	0.500174
Bacteria_Pseudomonadota_Gammaproteobacteria_Nitrosococcales_Methylophagaceae_Methylophaga	-	0	0	0	0.0195555		Bacteria_Bacteroidota_Bacteroidia_Sphingobacteriales_Sphingobacteriaceae_Pedobacter	3	Bacteria_Actinomycetota_Actinobacteria_Micrococcales_Intrasporangiaceae_Ornithinimicrobium	3	-8.60418	0.00157388	3.4826e-05	0.998426	0.49923
Bacteria_Actinomycetota_Actinobacteria_Micrococcales_Cellulomonadaceae_unclassified	-	0	0	0	0.0299159		Bacteria_Bacteroidota_Bacteroidia_Sphingobacteriales_Sphingobacteriaceae_Pedobacter	3	Bacteria_Pseudomonadota_Gammaproteobacteria_Salinisphaerales_Salinisphaeraceae_Salinisphaera	3	-53.7764	6.83411e-81	0.000217664	1	0.500109
Bacteria_Bacillota_Clostridia_Oscillospirales_Ruminococcaceae_Gemmiger	-	0	0	0	0.0540473		Bacteria_Chlamydiota_Chlamydiia_Chlamydiales_Parachlamydiaceae_unclassified	6	Bacteria_Pseudomonadota_Alphaproteobacteria_Rhodobacterales_Paracoccaceae_Paracoccus	4	-47.2248	3.82123e-07	0.000191145	1	0.500095
Bacteria_Pseudomonadota_Gammaproteobacteria_Burkholderiales_Comamonadaceae_Diaphorobacter	-	0	0	0	0.0417712		Bacteria_Bacillota_Bacilli_Bacillales_Bacillaceae_Bacillus	4	Bacteria_Actinomycetota_Actinobacteria_Streptosporangiales_Thermomonosporaceae_Actinomadura	4	-15.5582	6.84252e-06	6.29726e-05	0.999993	0.500028
Bacteria_Actinomycetota_Acidimicrobiia_Microtrichales_Iamiaceae_unclassified	-	0	0	0	0.0491332		Bacteria_Bacillota_Bacilli_Bacillales_Bacillaceae_Bacillus	4	Bacteria_Pseudomonadota_Gammaproteobacteria_Enterobacterales_Pasteurellaceae_Aggregatibacter	4	-16.5074	1.59276e-37	6.68149e-05	1	0.500033
Bacteria_Pseudomonadota_Alphaproteobacteria_Rhodobacterales_Paracoccaceae_Defluviimonas	-	0	0	0	0.0250491		Bacteria_Bacillota_Bacilli_Lactobacillales_Aerococcaceae_Aerococcus	1	Bacteria_Pseudomonadota_Gammaproteobacteria_Burkholderiales_unclassified1	1	-76.0471	7.09368e-63	0.000307806	1	0.500154
Bacteria_Pseudomonadota_Alphaproteobacteria_Rhodobacterales_Paracoccaceae_Gemmobacter	-	0	0	0	0.0336648		Bacteria_Bacillota_Clostridia_Clostridiales_Incertae_Sedis	8	Bacteria_Pseudomonadota_Gammaproteobacteria_Pseudomonadales_Alcanivoracaceae1_Alcanivorax	8	-6.92079	6.55789e-15	2.80123e-05	1	0.500014
Bacteria_Actinomycetota_Acidimicrobiia_Acidimicrobiales_unclassified	-	0	0	0	0.0411523		Bacteria_Bacillota_Clostridia_Lachnospirales_Lachnospiraceae_Butyrivibrio	8	Bacteria_Verrucomicrobiota_Verrucomicrobiia_Verrucomicrobiales_Rubritaleaceae_Luteolibacter	8	-247062	1.01275e-17	1	1	1
Bacteria_Pseudomonadota_Alphaproteobacteria_Acetobacterales_Acetobacteraceae_Acidisphaera	-	0	0	0	0.0436175		Bacteria_Bacillota_Clostridia_Clostridiales_Clostridiaceae_Clostridium_XIVa	4	Bacteria_Pseudomonadota_Alphaproteobacteria_Rhodobacterales_Paracoccaceae_Paracoccus	4	-41.2263	2.96259e-06	0.000166866	0.999997	0.500082
Bacteria_Pseudomonadota_Alphaproteobacteria_Hyphomicrobiales_Rhizobiaceae_Pseudahrensia	-	0	0	0	0.045694		Bacteria_Bacillota_Clostridia_Lachnospirales_Lachnospiraceae_Incertae_Sedis	3	Bacteria_Actinomycetota_Actinobacteria_Micrococcales_Intrasporangiaceae_Ornithinimicrobium	3	-33.7895	8.45599e-40	0.000136765	1	0.500068
Bacteria_Pseudomonadota_Gammaproteobacteria_Enterobacterales_Pectobacteriaceae_Lonsdalea	-	0	0	0	0.0634885		Bacteria_Bacillota_Clostridia_Lachnospirales_Lachnospiraceae_Incertae_Sedis	3	Bacteria_Pseudomonadota_Gammaproteobacteria_Enterobacterales_Vibrionaceae_Photobacterium	3	-9.86373	4.97806e-20	3.99241e-05	1	0.50002
Bacteria_Pseudomonadota_Alphaproteobacteria_Hyphomicrobiales_Rhizobiaceae_Nitratireductor	-	0	0	0	0.0268		Bacteria_Bacillota_Clostridia_Lachnospirales_Lachnospiraceae_Roseburia	9	Bacteria_Pseudomonadota_Alphaproteobacteria_Rhodobacterales_Paracoccaceae_Albimonas	8	-100.878	0.0297145	0.000408311	0.970286	0.485347
Bacteria_Pseudomonadota_Alphaproteobacteria_Rhodobacterales_Paracoccaceae_Falsirhodobacter	-	0	0	0	0.0516592		Bacteria_Bacillota_Clostridia_Lachnospirales_Lachnospiraceae_Roseburia	9	Bacteria_Pseudomonadota_Alphaproteobacteria_Rhodobacterales_Paracoccaceae_Shimia	9	-15.7077	0	6.35781e-05	1	0.500032
Bacteria_Pseudomonadota_Alphaproteobacteria_Sphingomonadales_Sphingomonadaceae_Sphingorhabdus	-	0	0	0	0.0677348		Bacteria_Bacillota_Clostridia_Oscillospirales_Oscillospiraceae_Papillibacter	2	Bacteria_Actinomycetota_Actinobacteria_Mycobacteriales_Corynebacteriaceae_Corynebacterium	2	-30.8571	5.98098e-07	0.000124896	0.999999	0.500062
Bacteria_Pseudomonadota_Alphaproteobacteria_Rhodobacterales_Paracoccaceae_Oceanicola	-	0	0	0	0.0310704		Bacteria_Pseudomonadota_Alphaproteobacteria_Caulobacterales_Caulobacteraceae_Phenylobacterium	7	Bacteria_Bacillota_Bacilli_Lactobacillales_Streptococcaceae_Streptococcus	7	-0.144607	3.29032e-10	5.85305e-07	1	0.5
Bacteria_Chloroflexota_Anaerolineae_Caldilineales_Caldilineaceae_Litorilinea	-	0	0	0	0.0575774		Bacteria_Pseudomonadota_Alphaproteobacteria_Hyphomicrobiales_Beijerinckiaceae_Methylobacterium	4	Bacteria_Pseudomonadota_Alphaproteobacteria_Rhodobacterales_Paracoccaceae_Paracoccus	4	-52.4583	1.24141e-19	0.000212329	1	0.500106
Bacteria_SR1_unclassified_SR1_unclassified_SR2_unclassified_SR3_SR1_genera_incertae_sedis	-	0	0	0	0.0786808		Bacteria_Pseudomonadota_Alphaproteobacteria_Hyphomicrobiales_Rhizobiaceae_Mesorhizobium	8	Bacteria_Pseudomonadota_Alphaproteobacteria_Rhodobacterales_Paracoccaceae_Albimonas	8	-14.6453	2.05071e-05	5.92778e-05	0.999979	0.500019
Bacteria_Pseudomonadota_Alphaproteobacteria_Sphingomonadales_Sphingomonadaceae_Erythrobacter	-	0	0	0	0.0654663		Bacteria_Pseudomonadota_Alphaproteobacteria_Hyphomicrobiales_Rhizobiaceae_Mesorhizobium	8	Bacteria_Verrucomicrobiota_Verrucomicrobiia_Verrucomicrobiales_Rubritaleaceae_Luteolibacter	8	-82.5047	1.53085e-47	0.000333943	1	0.500167
Bacteria_Actinomycetota_Actinobacteria_Micrococcales_Intrasporangiaceae_Serinicoccus	-	0	0	0	0.0383597		Bacteria_Pseudomonadota_Alphaproteobacteria_Hyphomicrobiales_Rhizobiaceae_Ensifer	5	Bacteria_Pseudomonadota_Gammaproteobacteria_Enterobacterales_Aeromonadaceae_Aeromonas	5	-7.37951	1.57737e-10	2.9869e-05	1	0.500015
Bacteria_Pseudomonadota_Gammaproteobacteria_Enterobacterales_Colwelliaceae_Thalassotalea	-	0	0	0	0.0548564		Bacteria_Pseudomonadota_Alphaproteobacteria_Hyphomicrobiales_Rhizobiaceae_Rhizobium	3	Bacteria_Actinomycetota_Actinobacteria_Micrococcales_Micrococcaceae_Nesterenkonia	3	-28.7884	5.59503e-20	0.000116523	1	0.500058
Bacteria_Planctomycetota_Planctomycetes_Pirellulales_Pirellulaceae_Blastopirellula	-	0	0	0	0.0356015		Bacteria_Pseudomonadota_Alphaproteobacteria_Hyphomicrobiales_Rhizobiaceae_Rhizobium	3	Bacteria_Bacillota_Clostridia_Oscillospirales_Ruminococcaceae_Ruminococcus	3	-10.8452	1.94878e-33	4.38968e-05	1	0.500022
Bacteria_Bacteroidota_Bacteroidia_Flavobacteriales_Flavobacteriaceae_Actibacter	-	0	0	0	0.0795029		Bacteria_Pseudomonadota_Alphaproteobacteria_Hyphomicrobiales_Rhizobiaceae_Rhizobium	3	Bacteria_Pseudomonadota_Gammaproteobacteria_Pseudomonadales_Marinobacteraceae_Marinobacter	3	-4.66007	5.87332e-67	1.88619e-05	1	0.500009
Bacteria_Pseudomonadota_Gammaproteobacteria_Burkholderiales_Alcaligenaceae_Alcaligenes	-	0	0	0	0.0783709		Bacteria_Pseudomonadota_Alphaproteobacteria_Hyphomicrobiales_Rhizobiaceae_Rhizobium	3	Bacteria_Verrucomicrobiota_Verrucomicrobiia_Verrucomicrobiales_Rubritaleaceae_Luteolibacter	8	-237.286	7.31929e-06	0.00096043	0.999993	0.500477
Bacteria_Verrucomicrobiota_Verrucomicrobiia_Opitutales_Puniceicoccaceae_unclassified	-	0	0	0	0.0806794		Bacteria_Pseudomonadota_Alphaproteobacteria_Rhodobacterales_Paracoccaceae_Aestuariivita	8	Bacteria_Pseudomonadota_Gammaproteobacteria_Enterobacterales_Pseudoalteromonadaceae_Pseudoalteromonas	8	-8.71564	2.12335e-11	3.52771e-05	1	0.500018
Bacteria_Pseudomonadota_Gammaproteobacteria_Beggiatoales_Leucotrichaceae_Leucothrix	-	0	0	0	0.0742998		Bacteria_Pseudomonadota_Alphaproteobacteria_Rhodobacterales_Paracoccaceae_Albimonas	8	Bacteria_Bacillota_Bacilli_Bacillales_Planococcaceae_Planococcus	6	-37.0109	1.00805e-97	0.000149804	1	0.500075
Bacteria_Bacteroidota_Bacteroidia_Flavobacteriales_Flavobacteriaceae_Mariniflexile	-	0	0	0	0.0394865		Bacteria_Pseudomonadota_Alphaproteobacteria_Rhodobacterales_Paracoccaceae_Albimonas	8	Bacteria_Verrucomicrobiota_Verrucomicrobiia_Verrucomicrobiales_Rubritaleaceae_Luteolibacter	8	-75.7137	0.0158757	0.000306456	0.984124	0.492215
Bacteria_Pseudomonadota_unclassified8	-	0	0	0	0.142857		Bacteria_Pseudomonadota_Alphaproteobacteria_Rhodobacterales_Paracoccaceae_Amylibacter	8	Bacteria_Pseudomonadota_Alphaproteobacteria_Hyphomicrobiales_Rhizobiaceae_Mesorhizobium	8	-9.88213	3.88122e-20	3.99986e-05	1	0.50002
Bacteria_Planctomycetota_Planctomycetes_Pirellulales_Pirellulaceae_Pirellula	-	0	0	0	0.0871188		Bacteria_Pseudomonadota_Alphaproteobacteria_Rhodobacterales_Paracoccaceae_Paracoccus	4	Bacteria_Actinomycetota_Actinobacteria_Micrococcales_Intrasporangiaceae_Tetrasphaera	1	-40.5554	0	0.000164151	1	0.500082
Bacteria_Armatimonadota_unclassified2	-	0	0	0	0.0875958		Bacteria_Pseudomonadota_Alphaproteobacteria_Rhodobacterales_Paracoccaceae_Paracoccus	4	Bacteria_Verrucomicrobiota_Verrucomicrobiia_Verrucomicrobiales_Rubritaleaceae_Luteolibacter	8	-52.5674	9.07888e-15	0.00021277	1	0.500106
Bacteria_Verrucomicrobiota_Verrucomicrobiia_Verrucomicrobiales_Rubritaleaceae_Rubritalea	-	0	0	0	0.053538		Bacteria_Pseudomonadota_Alphaproteobacteria_Rhodobacterales_Paracoccaceae_Thioclava	10	Bacteria_Actinomycetota_Actinobacteria_Propionibacteriales_Propionibacteriaceae_Propionibacterium1	10	-9.79421	3.87768e-20	3.96427e-05	1	0.50002
Bacteria_Bacillota_Clostridia_Peptostreptococcales-Tissierellales_Peptostreptococcaceae_Intestinibacter	-	0	0	0	0.0829969		Bacteria_Pseudomonadota_Alphaproteobacteria_Acetobacterales_Acetobacteraceae_Roseomonas	6	Bacteria_Bacillota_Bacilli_Bacillales_Planococcaceae_Planococcus	6	-417.87	4.14518e-06	0.00169136	0.999996	0.500844
Bacteria_Pseudomonadota_Gammaproteobacteria_Enterobacterales_Hafniaceae_Hafnia-Obesumbacterium	-	0	0	0	0.0668814		Bacteria_Pseudomonadota_Alphaproteobacteria_Azospirillales_Azospirillaceae_Skermanella	11	Bacteria_Bacteroidota_Bacteroidia_Bacteroidales_Prevotellaceae_Prevotella	11	-49.2544	6.38433e-08	0.000199361	1	0.5001
Bacteria_Pseudomonadota_unclassified9	-	0	0	0	0.0714976		Bacteria_Pseudomonadota_Alphaproteobacteria_Sphingomonadales_Sphingomonadaceae_Novosphingobium	12	Bacteria_Pseudomonadota_Gammaproteobacteria_Pseudomonadales_Halieaceae_Haliea	12	-17.9019	1.62588e-08	7.24592e-05	1	0.500036
Bacteria_Bacillota_Clostridia_Peptococcales_Peptococcaceae_Peptococcus	-	0	0	0	0.0484543		Bacteria_Pseudomonadota_Alphaproteobacteria_Sphingomonadales_Sphingomonadaceae_Sphingomonas	13	Bacteria_Bacillota_Bacilli_Lactobacillales_Lactobacillaceae_Weissella	13	-17.7934	2.58299e-08	7.20199e-05	1	0.500036
Bacteria_Pseudomonadota_Gammaproteobacteria_Burkholderiales_Sutterellaceae_Parasutterella	-	0	0	0	0.0482788		Bacteria_Pseudomonadota_Gammaproteobacteria_Burkholderiales_Burkholderiaceae_Cupriavidus	8	Bacteria_Pseudomonadota_Alphaproteobacteria_Rhodobacterales_Paracoccaceae_Albimonas	8	-6.95895	0.000587883	2.81668e-05	0.999412	0.49972
Bacteria_Pseudomonadota_Gammaproteobacteria_Burkholderiales_Alcaligenaceae_Bordetella	-	0	0	0	0.105059		Bacteria_Pseudomonadota_Gammaproteobacteria_Burkholderiales_Burkholderiaceae_Cupriavidus	8	Bacteria_Verrucomicrobiota_Verrucomicrobiia_Verrucomicrobiales_Rubritaleaceae_Luteolibacter	8	-348.96	3.36975e-06	0.00141244	0.999997	0.500705
Bacteria_Pseudomonadota_Gammaproteobacteria_Burkholderiales_Neisseriaceae_Kingella	-	0	0	0	0.0404037		Bacteria_Pseudomonadota_Gammaproteobacteria_Burkholderiales_Burkholderiaceae_Limnobacter	4	Bacteria_Pseudomonadota_Gammaproteobacteria_Enterobacterales_Alteromonadaceae_Rheinheimera	4	-3.85414	4.44312e-283	1.55999e-05	1	0.500008
Bacteria_Pseudomonadota_Gammaproteobacteria_Lysobacterales_Lysobacteraceae_Thermomonas	-	0	0	0	0.18573		Bacteria_Pseudomonadota_Gammaproteobacteria_Burkholderiales_unclassified1	1	Bacteria_Actinomycetota_Actinobacteria_Micrococcales_Intrasporangiaceae_Tetrasphaera	1	-30.1805	3.44194e-207	0.000122158	1	0.500061
Bacteria_Acidobacteriota_unclassified1	-	0	0	0	0.179626		Bacteria_Pseudomonadota_Gammaproteobacteria_Burkholderiales_Hydrogenophilaceae_Hydrogenophilus	2	Bacteria_Actinomycetota_Actinobacteria_Mycobacteriales_Corynebacteriaceae_Corynebacterium	2	-16.2511	7.13775e-19	6.57773e-05	1	0.500033
Bacteria_Pseudomonadota_Alphaproteobacteria_Hyphomicrobiales_Rhizobiaceae_Phyllobacterium	C	0	0	0	0.107974		Bacteria_Pseudomonadota_Gammaproteobacteria_Burkholderiales_Hydrogenophilaceae_Hydrogenophilus	2	Bacteria_Actinomycetota_Actinobacteria_Micrococcales_Micrococcaceae_Rothia	4	-45.6146	3.84415e-39	0.000184628	1	0.500092
Bacteria_Pseudomonadota_Gammaproteobacteria_Burkholderiales_Comamonadaceae_Roseateles	-	0	0	0	0.012453		Bacteria_Pseudomonadota_Gammaproteobacteria_Burkholderiales_Hydrogenophilaceae_Tepidiphilus	2	Bacteria_Pseudomonadota_Gammaproteobacteria_Pseudomonadales_Microbulbiferaceae_Microbulbifer	2	-4.88468	5.58752e-12	1.97711e-05	1	0.50001
Bacteria_Pseudomonadota_Alphaproteobacteria_Rhodobacterales_Paracoccaceae_Donghicola	-	0	0	0	0.0660204		Bacteria_Pseudomonadota_Gammaproteobacteria_Burkholderiales_Rhodocyclaceae_Azoarcus	14	Bacteria_Bacillota_Negativicutes_Veillonellales-Selenomonadales_Veillonellaceae_Veillonella	14	-33.6316	3.94695e-19	0.000136126	1	0.500068
Bacteria_Bacillota_Bacilli_Erysipelotrichales_Erysipelotrichaceae_Turicibacter	-	0	0	0	0.144887		Bacteria_Pseudomonadota_Gammaproteobacteria_Enterobacterales_Alteromonadaceae_Alishewanella	8	Bacteria_Pseudomonadota_Alphaproteobacteria_Rhodobacterales_Paracoccaceae_Albimonas	8	-5.23708	0.00225891	2.11974e-05	0.997741	0.498881
Bacteria_Pseudomonadota_unclassified7	-	0	0	0	0.0336011		Bacteria_Pseudomonadota_Gammaproteobacteria_Pseudomonadales_Marinobacteraceae_Marinobacter	3	Bacteria_Verrucomicrobiota_Verrucomicrobiia_Verrucomicrobiales_Rubritaleaceae_Luteolibacter	8	-76.4133	0.000430756	0.000309288	0.999569	0.499939
Bacteria_Bacillota_Bacilli_Lactobacillales_Enterococcaceae_Enterococcus	A	0	0	0	0.0165741		Bacteria_Pseudomonadota_Gammaproteobacteria_Pseudomonadales_Microbulbiferaceae_Microbulbifer	2	Bacteria_Actinomycetota_Actinobacteria_Mycobacteriales_Corynebacteriaceae_Corynebacterium	2	-17.2221	0.0098246	6.97075e-05	0.990175	0.495123
Bacteria_Actinomycetota_Actinobacteria_Frankiales_Geodermatophilaceae_Blastococcus	-	0	0	0	0.0710133		Bacteria_Pseudomonadota_Gammaproteobacteria_Enterobacterales_Pseudoalteromonadaceae_Pseudoalteromonas	8	Bacteria_Pseudomonadota_Alphaproteobacteria_Rhodobacterales_Paracoccaceae_Albimonas	8	-49.4641	1.2007e-10	0.000200209	1	0.5001
Bacteria_Bacillota_Clostridia_Peptostreptococcales-Tissierellales_Family_XI_Peptoniphilus	-	0	0	0	0.0768132		Bacteria_Pseudomonadota_Gammaproteobacteria_Enterobacterales_Pseudoalteromonadaceae_Pseudoalteromonas	8	Bacteria_Verrucomicrobiota_Verrucomicrobiia_Verrucomicrobiales_Rubritaleaceae_Luteolibacter	8	-155.065	1.82898e-07	0.000627637	1	0.500314
Bacteria_Pseudomonadota_Gammaproteobacteria_Enterobacterales_Erwiniaceae_Siccibacter	-	0	0	0	0.168651		Bacteria_Pseudomonadota_Gammaproteobacteria_Enterobacterales_Alteromonadaceae_Rheinheimera	4	Bacteria_Pseudomonadota_Alphaproteobacteria_Rhodobacterales_Paracoccaceae_Paracoccus	4	-70.2972	5.21518e-16	0.000284532	1	0.500142
Bacteria_Actinomycetota_Actinobacteria_Micrococcales_Cellulomonadaceae_Cellulomonas	-	0	0	0	0.0796522		Bacteria_Pseudomonadota_Gammaproteobacteria_Enterobacterales_Enterobacteriaceae_Enterobacter	8	Bacteria_Pseudomonadota_Alphaproteobacteria_Rhodobacterales_Paracoccaceae_Albimonas	8	-45.1911	3.52307e-15	0.000182914	1	0.500091
Bacteria_Pseudomonadota_Gammaproteobacteria_Enterobacterales_Pasteurellaceae_Mannheimia	-	0	0	0	0.201504		Bacteria_Pseudomonadota_Gammaproteobacteria_Enterobacterales_Yersiniaceae_Serratia	14	Bacteria_Bacillota_Negativicutes_Veillonellales-Selenomonadales_Veillonellaceae_Veillonella	14	-2.45318	0.013518	9.9294e-06	0.986482	0.493246
Bacteria_Actinomycetota_Actinobacteria_Pseudonocardiales_Pseudonocardiaceae_Amycolatopsis	-	0	0	0	0.147361		Bacteria_Pseudomonadota_Gammaproteobacteria_Methylococcales_Methylomonadaceae_Methylosphaera	15	Bacteria_Pseudomonadota_Alphaproteobacteria_Rhodobacterales_Paracoccaceae_Ruegeria	15	-5.95732	3.03773e-13	2.41126e-05	1	0.500012
Bacteria_Actinomycetota_Actinobacteria_Pseudonocardiales_Pseudonocardiaceae_Actinokineospora	-	0	0	0	0.097566		Bacteria_Pseudomonadota_Gammaproteobacteria_Pseudomonadales_Alcanivoracaceae1_Alcanivorax	8	Bacteria_Verrucomicrobiota_Verrucomicrobiia_Verrucomicrobiales_Rubritaleaceae_Luteolibacter	8	-69.8134	0.0032717	0.000282574	0.996728	0.498505
Bacteria_Actinomycetota_Actinobacteria_Bifidobacteriales_Bifidobacteriaceae_Bifidobacterium	-	0	0	0	0.0480556		Bacteria_Pseudomonadota_Gammaproteobacteria_Enterobacterales_Pasteurellaceae_Aggregatibacter	4	Bacteria_Pseudomonadota_Gammaproteobacteria_Pseudomonadales_Moraxellaceae_Acinetobacter	4	-37.1001	1.81086e-07	0.000150165	1	0.500075
Bacteria_Actinomycetota_Actinobacteria_Micrococcales_Cellulomonadaceae_Actinotalea	-	0	0	0	0.188955		Bacteria_Pseudomonadota_Gammaproteobacteria_Pseudomonadales_Pseudomonadaceae_Pseudomonas	3	Bacteria_Pseudomonadota_Gammaproteobacteria_Salinisphaerales_Salinisphaeraceae_Salinisphaera	3	-7.6489	0.0140767	3.09594e-05	0.985923	0.492977
Bacteria_Pseudomonadota_Gammaproteobacteria_Pseudomonadales_Moraxellaceae_unclassified	-	0	0	0	0.0255015		Bacteria_Pseudomonadota_Gammaproteobacteria_Enterobacterales_Vibrionaceae_Photobacterium	3	Bacteria_Pseudomonadota_Alphaproteobacteria_Rhodobacterales_Paracoccaceae_Paracoccus	4	-38.1387	0.00736419	0.000154369	0.992636	0.496395
Bacteria_Actinomycetota_Actinobacteria_Pseudonocardiales_Pseudonocardiaceae_Saccharopolyspora	-	0	0	0	0.0997483		Bacteria_Pseudomonadota_Gammaproteobacteria_Lysobacterales_Lysobacteraceae_Lysobacter	2	Bacteria_Actinomycetota_Actinobacteria_Mycobacteriales_Corynebacteriaceae_Corynebacterium	2	-20.5495	0.00134468	8.31756e-05	0.998655	0.499369
Bacteria_Pseudomonadota_Gammaproteobacteria_Burkholderiales_Neisseriaceae_Snodgrassella	-	0	0	0	0.122017		Bacteria_Pseudomonadota_Gammaproteobacteria_Lysobacterales_Lysobacteraceae_Lysobacter	2	Bacteria_Bacillota_Clostridia_Clostridiales_Clostridiaceae_Clostridium_sensu_strictu	1	-25.9705	4.50749e-15	0.000105117	1	0.500053
Bacteria_Pseudomonadota_Gammaproteobacteria_Burkholderiales_Oxalobacteraceae_Undibacterium	-	0	0	0	0.0814385		Bacteria_Pseudomonadota_Gammaproteobacteria_Lysobacterales_Lysobacteraceae_Pseudoxanthomonas	6	Bacteria_Actinomycetota_Actinobacteria_Micrococcales_Micrococcaceae_Rothia	4	-5.69205	5.21597e-47	2.30389e-05	1	0.500012
Bacteria_Pseudomonadota_Alphaproteobacteria_Rhodobacterales_Paracoccaceae_Pseudophaeobacter	-	0	0	0	0.157666		Bacteria_Pseudomonadota_Gammaproteobacteria_Lysobacterales_Lysobacteraceae_Pseudoxanthomonas	6	Bacteria_Bacillota_Bacilli_Bacillales_Planococcaceae_Planococcus	6	-25.7701	4.11156e-15	0.000104306	1	0.500052
Bacteria_Pseudomonadota_Gammaproteobacteria_Legionellales_Legionellaceae_Legionella	-	0	0	0	0.093248		Bacteria_Pseudomonadota_Gammaproteobacteria_Lysobacterales_Lysobacteraceae_Pseudoxanthomonas	6	Bacteria_Bacillota_Negativicutes_Veillonellales-Selenomonadales_Sporomusaceae_Pelosinus	6	-3.79512	1.76547e-75	1.5361e-05	1	0.500008
Bacteria_Actinomycetota_Actinobacteria_Frankiales_Geodermatophilaceae_Geodermatophilus	-	0	0	0	0.204681		Bacteria_Pseudomonadota_unclassified4	7	Bacteria_Bacillota_Bacilli_Lactobacillales_Streptococcaceae_Streptococcus	7	-82.3209	0.0130376	0.000333199	0.986962	0.493648
Bacteria_Verrucomicrobiota_unclassified	-	0	0	0	0.201838		Bacteria_Synergistota_Synergistia_Synergistales_Synergistaceae_Cloacibacillus	9	Bacteria_Bacillota_Clostridia_Lachnospirales_Lachnospiraceae_Roseburia	9	-58.4985	3.00282e-70	0.000236777	1	0.500118
Bacteria_Pseudomonadota_Gammaproteobacteria_Enterobacterales_Shewanellaceae_Shewanella	-	0	0	0	0.10274		Bacteria_Verrucomicrobiota_Verrucomicrobiia_Verrucomicrobiales_Rubritaleaceae_Haloferula	8	Bacteria_Pseudomonadota_Alphaproteobacteria_Rhodobacterales_Paracoccaceae_Albimonas	8	-114.183	8.7791e-06	0.000462164	0.999991	0.500227
Bacteria_Pseudomonadota_Alphaproteobacteria_Hyphomicrobiales_Beijerinckiaceae_Bosea	-	0	0	0	0.278452		Diet	1	Bacteria_Actinomycetota_Actinobacteria_Mycobacteriales_Corynebacteriaceae_Corynebacterium	2	-31.4906	0.0428606	0.00012746	0.957139	0.478633
Bacteria_Actinomycetota_Actinobacteria_Pseudonocardiales_Pseudonocardiaceae_Thermotunica	-	0	0	0	0.182113		Diet	1	Bacteria_Actinomycetota_Actinobacteria_Micrococcales_Dermacoccaceae_Calidifontibacter	1	-1.77828	1.53808e-102	7.19769e-06	1	0.500004
Bacteria_Actinomycetota_Actinobacteria_Frankiales_Nakamurellaceae_Nakamurella	-	0	0	0	0.305387		Diet	1	Bacteria_Actinomycetota_Actinobacteria_Micrococcales_Intrasporangiaceae_Janibacter	1	-6.93283	0	2.80611e-05	1	0.500014
Bacteria_Pseudomonadota_Alphaproteobacteria_Hyphomicrobiales_Pleomorphomonadaceae_Pleomorphomonas	-	0	0	0	0.245896		Diet	1	Bacteria_Actinomycetota_Actinobacteria_Micrococcales_Intrasporangiaceae_Tetrasphaera	1	-104.366	0	0.000422429	1	0.500211
Bacteria_Pseudomonadota_Gammaproteobacteria_Ectothiorhodospirales_Ectothiorhodospiraceae_unclassified	-	0	0	0	0.344924		Diet	1	Bacteria_Actinomycetota_Actinobacteria_Propionibacteriales_Propionibacteriaceae_Jiangella	1	-2.45013	0	9.91707e-06	1	0.500005
Bacteria_Planctomycetota_Planctomycetes_Gemmatales_Gemmataceae_Gemmata	-	0	0	0	0.406563		Diet	1	Bacteria_Actinomycetota_Actinobacteria_Micrococcales_Micrococcaceae_Kocuria	1	-18.9469	0	7.66888e-05	1	0.500038
Bacteria_Pseudomonadota_Alphaproteobacteria_Rhodobacterales_Paracoccaceae_Rhodobacter	-	0	0	0	0.327175		Diet	1	Bacteria_Actinomycetota_Actinobacteria_Micrococcales_Micrococcaceae_Nesterenkonia	3	-13.8675	0.000170533	5.61297e-05	0.999829	0.499943
Bacteria_Pseudomonadota_Gammaproteobacteria_Enterobacterales_Colwelliaceae_Colwellia	-	0	0	0	0.272262		Diet	1	Bacteria_Actinomycetota_Actinobacteria_Micrococcales_Micrococcaceae_Rothia	4	-42.2221	0	0.000170897	1	0.500085
Bacteria_Pseudomonadota_Alphaproteobacteria_Hyphomicrobiales_Rhodobiaceae_Tepidamorphus	-	0	0	0	0.353808		Diet	1	Bacteria_Actinomycetota_Actinobacteria_Streptosporangiales_Thermomonosporaceae_Actinomadura	4	-46.2897	1.84424e-136	0.000187361	1	0.500094
Bacteria_Pseudomonadota_Alphaproteobacteria_Rhodobacterales_Paracoccaceae_Haematobacter	-	0	0	0	0.377138		Diet	1	Bacteria_Actinomycetota_Actinobacteria_Bifidobacteriales_Bifidobacteriaceae_unclassified	1	-3.49773	0	1.41573e-05	1	0.500007
Bacteria_Bacillota_Bacilli_Bacillales_Bacillaceae_Geobacillus	C	0	0	0	0.102405		Diet	1	Bacteria_Bacteroidota_Bacteroidia_Bacteroidales_Rikenellaceae_Alistipes	1	-2.19937	0	8.90211e-06	1	0.500004
Bacteria_Pseudomonadota_Alphaproteobacteria_Hyphomicrobiales_Beijerinckiaceae_Camelimonas	-	0	0	0	0.751505		Diet	1	Bacteria_Chlamydiota_Chlamydiia_Chlamydiales_Parachlamydiaceae_unclassified	6	-55.3788	0	0.000224149	1	0.500112
Bacteria_Actinomycetota_Actinobacteria_Micrococcales_Dermabacteraceae_Brachybacterium	-	0	0	0	0.0760161		Diet	1	Bacteria_Bacillota_Bacilli_Bacillales_Planococcaceae_Planococcus	6	-669.977	7.84085e-09	0.00271178	1	0.501356
Bacteria_Bacteroidota_Bacteroidia_Flavobacteriales_Flavobacteriaceae_Maribacter	-	0	0	0	0.442609		Diet	1	Bacteria_Bacillota_Bacilli_Lactobacillales_Streptococcaceae_Streptococcus	7	-49.6323	9.86245e-47	0.00020089	1	0.5001
Bacteria_Pseudomonadota_Alphaproteobacteria_Rhodobacterales_Paracoccaceae_Jannaschia	-	0	0	0	0.29839		Diet	1	Bacteria_Bacillota_Clostridia_Clostridiales_Clostridiaceae_Clostridium_sensu_strictu	1	-61.8724	4.17102e-64	0.000250433	1	0.500125
Bacteria_Pseudomonadota_Gammaproteobacteria_Burkholderiales_Sulfuricellaceae_Sulfuricella	-	0	0	0	0.28186		Diet	1	Bacteria_Bacillota_Clostridia_Clostridiales_Incertae_Sedis2	2	-0.53272	2.29836e-36	2.15622e-06	1	0.500001
Bacteria_Pseudomonadota_Gammaproteobacteria_Burkholderiales_Comamonadaceae_Acidovorax	C	0	0	0	0.171899		Diet	1	Bacteria_Bacillota_Clostridia_Lachnospirales_Lachnospiraceae_Roseburia	9	-26.3025	0.0285104	0.000106461	0.97149	0.485798
Bacteria_Pseudomonadota_Gammaproteobacteria_Pseudomonadales_Moraxellaceae_Moraxella	-	0	0	0	0.095591		Diet	1	Bacteria_Bacillota_Clostridia_Oscillospirales_Ruminococcaceae_Ruminococcus	3	-33.63	0	0.00013612	1	0.500068
Bacteria_Bacillota_Clostridia_Lachnospirales_Lachnospiraceae_Fusicatenibacter	-	0	0	0	0.181258		Diet	1	Bacteria_Bacillota_Clostridia_Oscillospirales_Oscillospiraceae_Papillibacter	2	-2.8609	0	1.15797e-05	1	0.500006
Bacteria_Pseudomonadota_Alphaproteobacteria_Hyphomicrobiales_Devosiaceae_Devosia	-	0	0	0	0.317263		Diet	1	Bacteria_Pseudomonadota_Alphaproteobacteria_Rhodobacterales_Paracoccaceae_Albimonas	8	-51.7378	2.54279e-14	0.000209412	1	0.500105
Bacteria_Bacillota_Clostridia_Lachnospirales_Lachnospiraceae_Blautia	C	0	0	0	0.288114		Diet	1	Bacteria_Pseudomonadota_Alphaproteobacteria_Rhodobacterales_Paracoccaceae_Paracoccus	4	-122.655	7.15554e-28	0.000496453	1	0.500248
Bacteria_Bacillota_Bacilli_Mycoplasmatales_Mycoplasmataceae_Mycoplasma	-	0	0	0	0.391619		Diet	1	Bacteria_Pseudomonadota_Alphaproteobacteria_Rhodobacterales_Paracoccaceae_Shimia	9	-83.0125	0	0.000335999	1	0.500168
Bacteria_Pseudomonadota_Gammaproteobacteria_Burkholderiales_Oxalobacteraceae_Massilia	C	0	0	0	0.110371		Diet	1	Bacteria_Pseudomonadota_Gammaproteobacteria_Burkholderiales_Alcaligenaceae_Achromobacter	1	-0.0720835	0.0335753	2.91763e-07	0.966425	0.483212
Bacteria_Bacillota_Clostridia_Lachnospirales_Lachnospiraceae_Stomatobaculum	-	0	0	0	0.59997		Diet	1	Bacteria_Pseudomonadota_Gammaproteobacteria_Burkholderiales_unclassified1	1	-7.10119	0.0305796	2.87425e-05	0.96942	0.484725
Bacteria_Pseudomonadota_Gammaproteobacteria_Pseudomonadales_Cellvibrionaceae_Cellvibrio	-	0	0	0	0.0430399		Diet	1	Bacteria_Pseudomonadota_Gammaproteobacteria_Burkholderiales_Rhodocyclaceae_Azoarcus	14	-5.3312	0	2.15784e-05	1	0.500011
Bacteria_Bacteroidota_Bacteroidia_Chitinophagales_Saprospiraceae_unclassified	-	0	0	0	0.592645		Diet	1	Bacteria_Pseudomonadota_Gammaproteobacteria_Enterobacterales_Aeromonadaceae_Aeromonas	5	-1.78384	0.0167487	7.22023e-06	0.983251	0.491629
Bacteria_Pseudomonadota_Gammaproteobacteria_Burkholderiales_Oxalobacteraceae_Herbaspirillum	-	0	0	0	0.094786		Diet	1	Bacteria_Pseudomonadota_Gammaproteobacteria_Pseudomonadales_Nitrincolaceae_Marinobacterium	1	-3.1624	0	1.28e-05	1	0.500006
Bacteria_Pseudomonadota_Alphaproteobacteria_Rhodobacterales_Paracoccaceae_Epibacterium	-	0	0	0	0.564969		Diet	1	Bacteria_Pseudomonadota_Gammaproteobacteria_Enterobacterales_Pasteurellaceae_Aggregatibacter	4	-0.432949	0.000624227	1.75239e-06	0.999376	0.499689
Bacteria_Pseudomonadota_Gammaproteobacteria_Pseudomonadales_Moraxellaceae_Enhydrobacter	-	0	0	0	0.0318483		Diet	1	Bacteria_Pseudomonadota_Gammaproteobacteria_Pseudomonadales_Moraxellaceae_Acinetobacter	4	-77.6886	1.79767e-30	0.00031445	1	0.500157
Bacteria_Bacillota_Bacilli_Lactobacillales_Lactobacillaceae_Leuconostoc	-	0	0	0	0.290607		Diet	1	Bacteria_Pseudomonadota_Gammaproteobacteria_Salinisphaerales_Salinisphaeraceae_Salinisphaera	3	-33.2888	0.00764341	0.000134739	0.992357	0.496246
Bacteria_Pseudomonadota_Gammaproteobacteria_Enterobacterales_Colwelliaceae_Thalassomonas	-	0	0	0	0.498148		Diet	1	Bacteria_Pseudomonadota_Gammaproteobacteria_Enterobacterales_Vibrionaceae_Aliivibrio	1	-0.365646	0.000373796	1.47998e-06	0.999626	0.499814
Bacteria_Pseudomonadota_Gammaproteobacteria_Enterobacterales_Yersiniaceae_Yersinia	-	0	0	0	0.00938151		Diet	1	Bacteria_Verrucomicrobiota_Verrucomicrobiia_Verrucomicrobiales_Rubritaleaceae_Luteolibacter	8	-44.3328	0.016091	0.00017944	0.983909	0.492044
Bacteria_Pseudomonadota_Alphaproteobacteria_Hyphomicrobiales_Rhizobiaceae_unclassified1	-	0	0	0	0.018006
Bacteria_Bacteroidota_Bacteroidia_Flavobacteriales_Weeksellaceae_Chryseobacterium	C	0	0	0	0.665784
Bacteria_Pseudomonadota_Alphaproteobacteria_Rhodobacterales_Paracoccaceae_unclassified	-	0	0	0	0.0754891
Bacteria_Bacillota_Bacilli_Bacillales_Incertae_Sedis	-	0	0	0	0.457171
Bacteria_Bacteroidota_Bacteroidia_Cytophagales_Hymenobacteraceae_Adhaeribacter	-	0	0	0	0.0172156
Bacteria_Pseudomonadota_Gammaproteobacteria_Burkholderiales_Rhodocyclaceae_Dechloromonas	-	0	0	0	0.66428
Bacteria_Bacillota_Bacilli_Bacillales_Incertae_Sedis1	-	0	0	0	0.239918
Bacteria_Pseudomonadota_Gammaproteobacteria_Enterobacterales_Pectobacteriaceae_Pectobacterium	-	0	0	0	0.767988
Bacteria_Actinomycetota_Actinobacteria_Propionibacteriales_Nocardioidaceae_Nocardioides	B	0	0	0	0.0625026
Bacteria_Bacillota_Bacilli_Lactobacillales_Lactobacillaceae_Lactobacillus	C	0	0	0	0.133367
Bacteria_Pseudomonadota_Alphaproteobacteria_Rhodobacterales_Paracoccaceae_Rubellimicrobium	-	0	0	0	0.762034
Bacteria_Pseudomonadota_Gammaproteobacteria_Enterobacterales_Vibrionaceae_Vibrio1	-	0	0	0	0.311318
Bacteria_Pseudomonadota_Gammaproteobacteria_Lysobacterales_Lysobacteraceae_Stenotrophomonas	C	0	0	0	0.287954
Bacteria_Cyanobacteriota_Cyanobacteriia_unclassified	-	0	0	0	1.02485
Bacteria_Pseudomonadota_Gammaproteobacteria_Enterobacterales_Enterobacteriaceae_Klebsiella	-	0	0	0	0.0110145
Bacteria_Pseudomonadota_Alphaproteobacteria_Rhodobacterales_Paracoccaceae_Rhodovulum	-	0	0	0	1.01073
Bacteria_Pseudomonadota_Gammaproteobacteria_Enterobacterales_Enterobacteriaceae_unclassified	-	0	0	0	0.0866788
Bacteria_Bacteroidota_Bacteroidia_Bacteroidales_Bacteroidaceae_Bacteroides	C	0	0	0	1.6155
Bacteria_Pseudomonadota_Gammaproteobacteria_Enterobacterales_Pasteurellaceae_Actinobacillus	B	0	0	0	1.88748
Bacteria_Pseudomonadota_Gammaproteobacteria_Enterobacterales_Enterobacteriaceae_Enterobacter1	-	0	0	0	2.46952
Bacteria_Actinomycetota_Actinobacteria_Micrococcales_Micrococcaceae_Arthrobacter	B	0	0	0	1.10064
Bacteria_Pseudomonadota_Alphaproteobacteria_Caulobacterales_Caulobacteraceae_Caulobacter	-	0	0	0	0.451956
Bacteria_Pseudomonadota_Alphaproteobacteria_Caulobacterales_Caulobacteraceae_Brevundimonas	C	0	0	0	0.0229011
Bacteria_Pseudomonadota_Gammaproteobacteria_Pseudomonadales_Moraxellaceae_Psychrobacter	C	0	0	0	4.3975
Bacteria_Bacillota_Bacilli_Staphylococcales_Staphylococcaceae_Staphylococcus	A	0	0	0	0.010844
Bacteria_Pseudomonadota_Gammaproteobacteria_Enterobacterales_Vibrionaceae_Vibrio2	A	0	0	0	0.494216
#N/A	-	1	32	100	#N/A
Bacteria_Actinomycetota_Actinobacteria_Micrococcales_Intrasporangiaceae_Tetrasphaera	-	1	5	0	1.75375
Bacteria_Pseudomonadota_Gammaproteobacteria_Burkholderiales_unclassified1	-	1	4	25	0.762588
Bacteria_Actinomycetota_Actinobacteria_Micrococcales_Brevibacteriaceae_Brevibacterium	C	1	3	100	0.346314
Bacteria_Bacillota_Clostridia_Clostridiales_Clostridiaceae_Clostridium_sensu_strictu	A	1	3	0	1.19153
Bacteria_Pseudomonadota_Gammaproteobacteria_Burkholderiales_Alcaligenaceae_Achromobacter	-	1	2	0	0.59634
Bacteria_Bacteroidota_Bacteroidia_Bacteroidales_Rikenellaceae_Alistipes	-	1	2	50	1.07848
Bacteria_Actinomycetota_Actinobacteria_Micrococcales_Micrococcaceae_Kocuria	-	1	2	0	0.670659
Bacteria_Pseudomonadota_Gammaproteobacteria_Enterobacterales_Vibrionaceae_Aliivibrio	C	1	2	0	0.138455
Bacteria_Bacillota_Bacilli_Lactobacillales_Aerococcaceae_Aerococcus	-	1	1	100	0.0202074
Bacteria_Actinomycetota_Actinobacteria_Micrococcales_Dermacoccaceae_Calidifontibacter	-	1	1	0	0.0562709
Bacteria_Actinomycetota_Actinobacteria_Micrococcales_Intrasporangiaceae_Janibacter	-	1	1	0	0.11655
Bacteria_Actinomycetota_Actinobacteria_Propionibacteriales_Propionibacteriaceae_Jiangella	-	1	1	0	0.239097
Bacteria_Actinomycetota_Actinobacteria_Bifidobacteriales_Bifidobacteriaceae_unclassified	-	1	1	0	0.352251
Bacteria_Pseudomonadota_Gammaproteobacteria_Pseudomonadales_Nitrincolaceae_Marinobacterium	-	1	1	0	0.35312
Bacteria_Actinomycetota_Actinobacteria_Micromonosporales_Micromonosporaceae_Micromonospora	-	1	1	100	0.427865
Bacteria_Actinomycetota_Actinobacteria_Kineosporiales_Kineosporiaceae_Kineococcus	-	1	1	100	0.523421
Bacteria_Bacteroidota_Bacteroidia_Bacteroidales_Marinifilaceae_Odoribacter	-	1	1	100	0.525337
Bacteria_Actinomycetota_Actinobacteria_Mycobacteriales_Corynebacteriaceae_Corynebacterium	A	2	6	16.6667	1.78252
Bacteria_Pseudomonadota_Gammaproteobacteria_Pseudomonadales_Microbulbiferaceae_Microbulbifer	-	2	2	50	0.0864867
Bacteria_Bacillota_Clostridia_Clostridiales_Incertae_Sedis2	-	2	2	0	0.172511
Bacteria_Bacillota_Clostridia_Oscillospirales_Oscillospiraceae_Papillibacter	-	2	2	50	0.488862
Bacteria_Pseudomonadota_Gammaproteobacteria_Lysobacterales_Lysobacteraceae_Lysobacter	-	2	2	100	0.681385
Bacteria_Pseudomonadota_Gammaproteobacteria_Burkholderiales_Hydrogenophilaceae_Hydrogenophilus	-	2	2	100	1.90581
Bacteria_Pseudomonadota_Gammaproteobacteria_Burkholderiales_Hydrogenophilaceae_Tepidiphilus	-	2	1	100	0.153945
Bacteria_Pseudomonadota_Alphaproteobacteria_Hyphomicrobiales_Rhizobiaceae_Rhizobium	B	3	4	100	0.418786
Bacteria_Pseudomonadota_Gammaproteobacteria_Pseudomonadales_Marinobacteraceae_Marinobacter	-	3	3	33.3333	0.453372
Bacteria_Pseudomonadota_Gammaproteobacteria_Salinisphaerales_Salinisphaeraceae_Salinisphaera	-	3	3	0	0.946839
Bacteria_Actinomycetota_Actinobacteria_Micrococcales_Intrasporangiaceae_Ornithinimicrobium	-	3	3	33.3333	1.50968
Bacteria_Bacteroidota_Bacteroidia_Sphingobacteriales_Sphingobacteriaceae_Pedobacter	-	3	2	100	0.0153914
Bacteria_Bacillota_Clostridia_Lachnospirales_Lachnospiraceae_Incertae_Sedis	-	3	2	100	0.0625557
Bacteria_Actinomycetota_Actinobacteria_Micrococcales_Micrococcaceae_Nesterenkonia	-	3	2	0	0.431504
Bacteria_Bacillota_Clostridia_Oscillospirales_Ruminococcaceae_Ruminococcus	-	3	2	0	0.590762
Bacteria_Pseudomonadota_Gammaproteobacteria_Enterobacterales_Vibrionaceae_Photobacterium	C	3	2	50	0.197151
Bacteria_Pseudomonadota_Gammaproteobacteria_Pseudomonadales_Pseudomonadaceae_Pseudomonas	A	3	1	100	1.72169
Bacteria_Pseudomonadota_Alphaproteobacteria_Rhodobacterales_Paracoccaceae_Paracoccus	C	4	10	20	4.5141
Bacteria_Actinomycetota_Actinobacteria_Micrococcales_Micrococcaceae_Rothia	C	4	5	40	0.627291
Bacteria_Actinomycetota_Actinobacteria_Streptosporangiales_Thermomonosporaceae_Actinomadura	-	4	3	33.3333	0.131219
Bacteria_Pseudomonadota_Gammaproteobacteria_Enterobacterales_Pasteurellaceae_Aggregatibacter	-	4	3	33.3333	0.438489
Bacteria_Pseudomonadota_Gammaproteobacteria_Pseudomonadales_Moraxellaceae_Acinetobacter	A	4	3	0	0.565553
Bacteria_Pseudomonadota_Gammaproteobacteria_Enterobacterales_Alteromonadaceae_Rheinheimera	-	4	2	50	0.600541
Bacteria_Bacillota_Bacilli_Bacillales_Bacillaceae_Bacillus	A	4	2	100	1.36589
Bacteria_Pseudomonadota_Gammaproteobacteria_Burkholderiales_Burkholderiaceae_Limnobacter	-	4	1	100	0.563962
Bacteria_Pseudomonadota_Alphaproteobacteria_Hyphomicrobiales_Beijerinckiaceae_Methylobacterium	B	4	1	100	0.122707
Bacteria_Bacillota_Clostridia_Clostridiales_Clostridiaceae_Clostridium_XIVa	C	4	1	100	1.02699
Bacteria_Pseudomonadota_Alphaproteobacteria_Hyphomicrobiales_Rhizobiaceae_Ensifer	-	5	2	50	0.0793022
Bacteria_Pseudomonadota_Gammaproteobacteria_Enterobacterales_Aeromonadaceae_Aeromonas	C	5	2	0	0.0901073
Bacteria_Actinomycetota_Actinobacteria_Mycobacteriales_Mycobacteriaceae_Mycobacterium	-	5	1	100	0.0438275
Bacteria_Bacillota_Bacilli_Bacillales_Planococcaceae_Planococcus	-	6	5	0	0.951225
Bacteria_Pseudomonadota_Gammaproteobacteria_Lysobacterales_Lysobacteraceae_Pseudoxanthomonas	-	6	3	100	0.404124
Bacteria_Chlamydiota_Chlamydiia_Chlamydiales_Parachlamydiaceae_unclassified	-	6	3	33.3333	0.6329
Bacteria_Actinomycetota_Actinobacteria_Mycobacteriales_Nocardiaceae_Gordonia	C	6	2	100	5.7309
Bacteria_Pseudomonadota_Alphaproteobacteria_Acetobacterales_Acetobacteraceae_Roseomonas	-	6	1	100	0.18453
Bacteria_Bacillota_Negativicutes_Veillonellales-Selenomonadales_Sporomusaceae_Pelosinus	-	6	1	0	0.353713
Bacteria_Bacillota_Bacilli_Lactobacillales_Streptococcaceae_Streptococcus	A	7	4	0	1.4333
Bacteria_Pseudomonadota_unclassified4	-	7	1	100	0.13659
Bacteria_Pseudomonadota_Alphaproteobacteria_Caulobacterales_Caulobacteraceae_Phenylobacterium	C	7	1	100	0.522753
Bacteria_Actinomycetota_Actinobacteria_Propionibacteriales_Propionibacteriaceae_Propioniciclava	-	7	1	100	5.51022
Bacteria_Verrucomicrobiota_Verrucomicrobiia_Verrucomicrobiales_Rubritaleaceae_Luteolibacter	-	8	10	0	0.72967
Bacteria_Pseudomonadota_Alphaproteobacteria_Rhodobacterales_Paracoccaceae_Albimonas	-	8	10	20	2.38999
Bacteria_Pseudomonadota_Gammaproteobacteria_Enterobacterales_Pseudoalteromonadaceae_Pseudoalteromonas	C	8	3	66.6667	0.0815623
Bacteria_Pseudomonadota_Alphaproteobacteria_Hyphomicrobiales_Rhizobiaceae_Mesorhizobium	C	8	3	66.6667	0.233304
Bacteria_Pseudomonadota_Gammaproteobacteria_Pseudomonadales_Alcanivoracaceae1_Alcanivorax	-	8	2	50	0.100769
Bacteria_Pseudomonadota_Gammaproteobacteria_Burkholderiales_Burkholderiaceae_Cupriavidus	C	8	2	100	0.580756
Bacteria_Pseudomonadota_Gammaproteobacteria_Enterobacterales_Enterobacteriaceae_Enterobacter	-	8	1	100	0.0117592
Bacteria_Pseudomonadota_Gammaproteobacteria_Enterobacterales_Alteromonadaceae_Alishewanella	C	8	1	100	0.280305
Bacteria_Pseudomonadota_Alphaproteobacteria_Rhodobacterales_Paracoccaceae_Aestuariivita	-	8	1	100	0.454483
Bacteria_Bacillota_Clostridia_Lachnospirales_Lachnospiraceae_Butyrivibrio	-	8	1	100	0.440183
Bacteria_Verrucomicrobiota_Verrucomicrobiia_Verrucomicrobiales_Rubritaleaceae_Haloferula	-	8	1	100	0.626296
Bacteria_Pseudomonadota_Alphaproteobacteria_Rhodobacterales_Paracoccaceae_Amylibacter	-	8	1	100	0.584645
Bacteria_Bacillota_Clostridia_Clostridiales_Incertae_Sedis	-	8	1	100	0.0948899
Bacteria_Bacillota_Clostridia_Lachnospirales_Lachnospiraceae_Roseburia	-	9	4	50	0.533197
Bacteria_Pseudomonadota_Alphaproteobacteria_Rhodobacterales_Paracoccaceae_Shimia	-	9	2	0	0.820442
Bacteria_Synergistota_Synergistia_Synergistales_Synergistaceae_Cloacibacillus	-	9	1	100	0.195686
Bacteria_Pseudomonadota_Alphaproteobacteria_Rhodobacterales_Paracoccaceae_Thioclava	-	10	1	100	0.47417
Bacteria_Actinomycetota_Actinobacteria_Propionibacteriales_Propionibacteriaceae_Propionibacterium1	-	10	1	0	0.255778
Bacteria_Bacteroidota_Bacteroidia_Bacteroidales_Prevotellaceae_Prevotella	-	11	1	0	0.301171
Bacteria_Pseudomonadota_Alphaproteobacteria_Azospirillales_Azospirillaceae_Skermanella	-	11	1	100	1.24881
Bacteria_Pseudomonadota_Gammaproteobacteria_Pseudomonadales_Halieaceae_Haliea	-	12	1	0	0.337756
Bacteria_Pseudomonadota_Alphaproteobacteria_Sphingomonadales_Sphingomonadaceae_Novosphingobium	C	12	1	100	6.24811
Bacteria_Bacillota_Bacilli_Lactobacillales_Lactobacillaceae_Weissella	-	13	1	0	0.124601
Bacteria_Pseudomonadota_Alphaproteobacteria_Sphingomonadales_Sphingomonadaceae_Sphingomonas	A	13	1	100	0.756243
Bacteria_Pseudomonadota_Gammaproteobacteria_Burkholderiales_Rhodocyclaceae_Azoarcus	-	14	2	50	0.320661
Bacteria_Bacillota_Negativicutes_Veillonellales-Selenomonadales_Veillonellaceae_Veillonella	B	14	2	0	0.141883
Bacteria_Pseudomonadota_Gammaproteobacteria_Enterobacterales_Yersiniaceae_Serratia	-	14	1	100	0.00805536
Bacteria_Pseudomonadota_Alphaproteobacteria_Rhodobacterales_Paracoccaceae_Ruegeria	-	15	1	0	0.0903371
Bacteria_Pseudomonadota_Gammaproteobacteria_Methylococcales_Methylomonadaceae_Methylosphaera	-	15	1	100	0.71931
